# Supplementary material for: Chemical analysis of pottery reveals the transition from a maritime to a plant-based economy in pre-colonial coastal Brazil
Source: Sci Rep. 2023 Oct 5;13:16771. doi: 10.1038/s41598-023-42662-5 (PMC10556129; doi:10.1038/s41598-023-42662-5)
Supplement: Supplementary file 2 — Dataset S1. [file 41598_2023_42662_MOESM2_ESM.xlsx]

## Sheet: Table S1
Region	Culture	Site	Sample	Decoration	Type	Lipid conc. (µg g-1)	Summary	Major and diagnostic compounds detected*	palmitic/ stearic ratio	oleic/stearic ratio	palmitic/oleic ratio	% lauric acid**	APAA C18 E/H ratio	APAA C20/C18	TMTD/phytanic ratio	SRR (%)	δ13C16:0 (‰)	δ13C18:0 (‰)	δ13C18:1 (‰)	Δ13C (C18:0-C16:0)
Babitonga Bay	T-I	Bupeva II	BP-10028	plain	Ceramic int	30	Heating markers	SFA (C9-28), UFA (C16:1; C18:1; C18:2; C20:1; C22:1; C24:1), DC (C7-15), br, TMTD, pri, phy, methyl-DHA, 7-oxo DHA, 16-hentriacontanone-tr, 9,10-dihydroxystearate, OH (C16-24)	2.3	0.7	3.4	0.7			0.063	89	-24.749	-25.245		-0.496
Babitonga Bay	T-I	Bupeva II	BP-10043	plain	Ceramic int	40		SFA (C11-28), UFA (C16:1; C18:1; C20:1; C22:1; C23:1; C24:1), DC (C8-15), br, pri, phy, methyl-DHA, 7-oxo DHA, OH (C14-24)	3.7	1.5	2.4	1.4			0	38.1	-25.925	-25.929		-0.005
Babitonga Bay	T-I	Bupeva II	BP-10109	plain	Ceramic int	29		SFA (C10-28), UFA (C16:1; C18:1; C20:1; C22:1; C23:1; C24:1), DC (C8-15), br, TMTD, pri, phy, methyl-DHA, 7-oxo DHA, 9,10-dihydroxystearate, OH (C14-24)	2.2	0.6	4	0.3			0.054	89.8	-24.777	-24.813		-0.036
Babitonga Bay	T-I	Bupeva II	BP-10110	plain	Ceramic int	41	Heating markers; plant (C32 alcohol, high P/S ratio and oleic acid)	SFA (C10-28), UFA (C15:1; C16:1; C18:1; C18:2; C20:1; C22:1; C23:1; C24:1), DC (C8-15), br, pri, phy, methyl-DHA, 7-oxo DHA, 9-Heptadecanone; 16-hentriacontanone, OH (C14-32)	4.7	2.3	2	0.7			0	45.4	-26.084	-26.556		-0.472
Babitonga Bay	T-I	Bupeva II	BP-9712	plain	Ceramic int	77	C32 alcohol	SFA (C10-30), UFA (C15:1; C16:1; C18:1; C18:2; C20:1; C22:1), DC (C9-14), br, TMTD, pri, phy, chol, methyl-DHA, 7-oxo DHA, 9-Heptadecanone, OH (C14-32)	2.4	1.1	2.1	1.6			0.276	72.5	-23.885	-25.045		-1.16
Babitonga Bay	T-I	Bupeva II	BP-9813	plain	Ceramic int	7	Aquatic: shellfish; Heating markers	SFA (C11-26), UFA (C16:1, C18:1; C20:1tr; C22:1), DC (C8-15), br, APAA (C16-22), TMTD, pri, phy, chol, methyl-DHA, 7-oxo DHA, OH (C16-22)	2.2	0.5	4.8	1.4	1.7	0.915	0.602	30.4	-23.59	-23.595		-0.005
Babitonga Bay	T-I	Bupeva II	BP-9821	plain	Ceramic int	11		SFA (C12-26), UFA (C16:1, C18:1; C20:1; C22:1), DC (C10-14), br, TMTD, pri, phy, methyl-DHA, 7-oxo DHA, 9-Heptadecanone, OH (C14-24)	2.6	1.2	2.2	0.3			0.37	49.5
Babitonga Bay	T-I	Bupeva II	BP-9892	plain	Ceramic int	51	Aquatic; C32 alcohol	SFA (C10-30), UFA (C14:1; C16:1, C18:1; C20:1; C22:1; C18:2; C20:2), DC (C10-14), br, TMTD, pri, phy, methyl-DHA, 7-oxo DHA, 9-Heptadecanone, 9,10-dihydroxystearate, 9,10-dihydroxyarachidic, 11,12-dihydroxybehenic, ALK (C27-29), OH (C14-32)	1.4	0.5	3.1	0.6			0.069	87.6	-25.691	-25.941		-0.25
Babitonga Bay	T-I	Bupeva II	BP-9918	plain	Ceramic int	51		SFA (C8-28), UFA (C14:1; C16:1, C18:1; C20:1; C22:1; C24:1; C26:1; C18:2), DC (C7-28), br, TMTD, pri, phy, chol, methyl-DHA, 7-oxo DHA	1.8	0.6	3.2	0.8			0.257	68.9	-22.476	-22.514		-0.038
Babitonga Bay	T-I	Bupeva II	BP-10045	plain	Ceramic int	34.5		SFA (C12-28), UFA (C16:1; C18:1; C20:1; C22:1), DC (C9-14), br, pri, phy, methyl-DHA, 7-oxo DHA, OH (C14-18)	2.7	1.1	2.5	1.2			0	45	-24.76	-25.891		-1.13
Babitonga Bay	T-I	Bupeva II	BP-9891	plain	Ceramic int	53.3	Aquatic; Heating markers	SFA (C11-31), UFA (C16:1; C18:1; C22:1; C24:1), DC (C9-23), br, APAA (C16-22), TMTD, pri, phy, citric acid, 9-Heptadecanone, ALK (C25-29), OH (C14-22), BH (C29-32)	3.3	1.2	2.6	1.5	1.9	0.31	0.014	92	-28.002
Babitonga Bay	T-I	Bupeva II	BP-9914	plain	Ceramic int	62.2		SFA (C12-30), UFA (C16:1; C18:1; C20:1; C22:1; C18:2), DC (C9-14), br, TMTD, pri, phy, OH (C14-24), benzenes	1.9	0.8	2.4	1.2			0.134	68	-25.225	-27.203		-1.978
Babitonga Bay	T-I	Bupeva II	BP-9920	plain	Ceramic int	33.5		SFA (C12-30), UFA (C16:1; C18:1; C20:1; C22:1), br, pri, phy, 9-Heptadecanone, OH (C14-22)	2.3	1.5	1.5	0.7			0	47	-25.582
Babitonga Bay	T-I	Bupeva II	BP-10027	plain	Ceramic int	82.5		SFA (C6-28), UFA (C16:1; C18:1; C20:1; C22:1; C18:2), DC (C7-15), br, TMTD, pri, phy, 2-hydroxy C24, OH (C16-22)	1.6	0.4	3.7	0.6			0.061	89	-23.126	-23.207		-0.081
Babitonga Bay	T-I	Bupeva II	BP-10044	plain	Ceramic int	171.1		SFA (C9-26), UFA (C16:1; C18:1; C20:1; C22:1; C23:1; C24:1; C18:2), DC (C7-14), br, TMTD, pri, phy	4.1	1.1	3.9	0.8			0.01	97	-30.94	-30.144		0.796
Babitonga Bay	T-I	Bupeva II	BP-10097	plain	Ceramic int	64.9		SFA (C8-30), UFA (C16:1; C18:1; C20:1; C22:1), DC (C7-15), br, TMTD, pri, phy, 9-Heptadecanone, p-methoxycinnemate (cis), OH (C16-28tr)	3.3	1.1	2.9	1.6			0.444	69	-24.045	-24.418		-0.372
Babitonga Bay	T-I	Bupeva II	BP-10100	plain	Ceramic int	92.2		SFA (C8-30), UFA (C16:1; C18:1; C20:1; C22:1), DC (C7-15), br, TMTD, pri, phy	1.2	0.4	2.9	1			0.041	90	-23.648	-23.377		0.271
Babitonga Bay	T-I	Bupeva II	BP-10108	plain	Ceramic int	52.3		SFA (C10-30), UFA (C16:1; C18:1; C20:1; C22:1; C24:1), DC (C7-16), br, methyl-DHA, 9-Heptadecanone, TMTD, pri, phy, BH (C31-33); OH (C16-22)	2.5	0.7	3.5	0.9			0.091	91	-25.471	-25.599		-0.128
Babitonga Bay	T-I	Bupeva II	BP-10111	plain	Ceramic int	53	Aquatic; Heating markers	SFA (C9-28), UFA (C16:1; C18:1; C20:1; C22:1), DC (C7-16), br, APAA (C18-20), TMTD, pri, phy, phenyl FA	2.8	0.4	6.3	1	2.5	0.46	0.676	71	-24.153	-25.34		-1.187
Babitonga Bay	T-I	Bupeva II	BP-10112	plain	Ceramic int	24.9	Plant biom.	SFA (C10-28), UFA (C16:1; C18:1; C20:1; C22:1), DC (C7-16), br, TMTD, pri, phy, α-Amyrin-tr, OH (C16-24)	2.9	0.7	4.3	1.1			1	70	-23.935	-25.322		-1.387
Babitonga Bay	T-I	Bupeva II	BP-9768	plain	Ceramic int	60	Heating markers; FRUITS model: C3 plants	SFA (C10-30), UFA (C14:1; C16:1; C18:1; C20:1; C22:1), DC (C7-13), br, TMTD, pri, phy, chol, 9-Heptadecanone, OH (C12-30)	2.2	1	2.4	1.3	2		0.25	77	-24.038	-25.69	-23.582	-1.652
Babitonga Bay	T-I	Bupeva II	BP-9823	plain	Ceramic int	28.1		SFA (C10-32), UFA (C16:1; C18:1; C20:1; C22:1), DC (C7-13), br, TMTD, pri, phy, 9-Heptadecanone, 2-hydroxy C24, OH (C16-28tr), BH (C30-33)	2.4	0.7	3.2	1.3			0.042	92	-27.115	-28.528		-1.413
Babitonga Bay	T-I	Bupeva II	BP-9824	plain	Ceramic int	31.4	Plant biom.	SFA (C10-30), UFA (C14:1; C16:1; C18:1; C20:1; C22:1), DC (C9-15), br, TMTD, pri, phy, Campesterol-tr; β-Sitosterol-tr, methyl-DHA; 7-oxo DHA, OH (C12-30tr, C22)	2	0.7	3	1.3			1	54	-26.327	-28.434		-2.106
Babitonga Bay	T-I	Bupeva II	BP-9855	plain	Ceramic int	85.7	Aquatic; shellfish; Heating markers	SFA (C6-30, C28), UFA (C14:1; C16:1; C18:1; C20:1; C22:1; C18:2), DC (C7-30), br, APAA (C18-20), TMTD, pri, phy	2.1	0.6	3.3	1.5	2.1	0.61	1.777	20	-23.978	-25.01		-1.032
Babitonga Bay	T-I	Bupeva II	BP-9990	plain	Ceramic int	49		SFA (C10-30), UFA (C16:1; C18:1; C20:1; C22:1), DC (C7-18), br, TMTD, pri, phy, OH (C14-22)	3	0.7	4.1	1.1			0.158	77	-22.378	-23.379		-1.001
Babitonga Bay	T-I	Bupeva II	BP-10018	plain	Ceramic int	42.4	Plant biom.	SFA (C10-32), UFA (C16:1; C18:1; C20:1; C22:1; C24:1), DC (C9-24), br, pri, phy, Campesterol-tr; Ergost-5-en-3β-ol-tr; β-Sitosterol ME-tr; γ-Sitosterol-tr	4.7	1.2	3.9	1.84			0	53	-27.147	-27.222		-0.075
Babitonga Bay	T-I	Bupeva II	BP-10029	plain	Ceramic int	216		SFA (C10-26), UFA (C16:1; C18:1; C20:1; C22:1; C24:1), DC (C8-16), br, pri, phy	2.9	0.4	7.4	0.5			0	53	-23.124	-23.154		-0.031
Babitonga Bay	T-I	Bupeva II	BP-10092	plain	Ceramic int	55.3		SFA (C9-30), UFA (C16:1; C18:1; C20:1; C22:1; C24:1), DC (C7-11), br, TMTD, pri, phy, 9-Heptadecanone, p-methoxycinnamate, citric acid	2.7	1	2.7	2.2			0.024	91	-26.403
Babitonga Bay	T-I	Bupeva II	BP-10101	plain	Ceramic int	58.2	Plant biom.	SFA (C10-30), UFA (C14:1; C16:1; C18:1; C20:1; C22:1; C24:1), DC (C7-15), br, TMTD, pri, phy, β-Sitosterol-tr, OH (C16-20), 9,10-dihydroxystearate	4	1.1	3.7	1.1			0	88	-25.523	-25.571		-0.049
Babitonga Bay	T-I	Bupeva II	BP-10113	plain	Ceramic int	96.3		SFA (C10-30), UFA (C16:1; C18:1; C20:1; C22:1), DC (C7-15), br, TMTD, pri, phy	2.5	0.7	3.6	1			0.076	93	-25.515	-25.037		0.478
Babitonga Bay	T-I	Bupeva II	BP-9721	plain	Ceramic int	49	Aquatic; Heating markers	SFA (C8-30), UFA (C16:1; C18:1; C20:1; C22:1; C16:2; C18:2; C20:2), DC (C6-15, C9), br, APAA (C18-20), TMTD, pri, phy, chol, 9-Heptadecanone, BH (C30-33), OH (C16-20)	3	1.4	2.2	2.4	2.4	0.37	0.08	96	-28.255
Babitonga Bay	T-I	Bupeva II	BP-9924	plain	Ceramic int	23.2		SFA (C12-28), UFA (C16:1; C18:1; C20:1; C22:1), br, pri, phy, Methyl DHA, retene-tr, OH (C16-24)	3	1	3.1	0.7			0	50	-25.815
Babitonga Bay	T-I	Bupeva II	BP-9969	plain	Ceramic int	66.9		SFA (C10-30), UFA (C16:1; C18:1; C20:1; C22:1; C24:1), DC (C8-18), br, TMTD, pri, phy, chol, OH (C14-22)	3.4	1	3.5	0.8			0.218	75	-23.131	-22.92		0.211
Babitonga Bay	T-I	Bupeva II	BP-9993	plain	Ceramic int	59.4		SFA (C9-30), UFA (C16:1; C18:1; C20:1; C22:1; C24:1), DC (C8-13), br, TMTD, pri, phy, chol, OH (C16-26)	2.4	0.9	2.7	1.5			0.662	70	-22.873	-22.88		-0.007
Babitonga Bay	T-I	Pinheiro 8	PIN-384A	plain	Ceramic int	170	Shellfish	SFA (C9-22), UFA (C16:1; C18:1; C20:1; C22:1; C24:1), DC (C6-16), br, TMTD, pri, phy, OH (C18-22), BH (C29-33)	2.2	0.8	2.7	1.1			0.415	51.2	-23.325	-23.435		-0.109
Babitonga Bay	T-I	Pinheiro 8	PIN-385A	plain	Ceramic int	95	Heating markers	SFA (C8-30), UFA (C16:1; C18:1; C18:2; C20:2; C22:1), DC (C6-16), br, TMTD, pri, phy, Methyl DHA, 7-oxo DHA, 16-hentriacontanone-tr, ALK (C16-20), OH (C16-24), 9,10-dihydroxystearate	2.8	0.5	5.7	2.9			0.661	73.1	-26.233	-26.454		-0.221
Babitonga Bay	T-I	Pinheiro 8	PIN-383	plain	Ceramic int	22.8		SFA (C10-30), UFA (C16:1; C18:1; C20:1; C22:1), DC (C8-26), br, TMTD, pri, phy, Methyl DHA, 7-oxo DHA, ALK (C16-22), OH (C16-28), BH (C30-33)	2.1	0.5	4	2.4			0.196	88	-26.644	-27.641		-0.997
Babitonga Bay	T-I	Pinheiro 8	PIN-384B	plain	Ceramic int	54		SFA (C9-28), UFA (C16:1; C18:1; C20:1; C22:1), DC (C6-13), br, TMTD, pri, phy, Methyl DHA, 7-oxo DHA, anisole-tr, ALK (C16-20), OH (C7-16)	1.7	2.4	0.7	1.22			0.051	91	-24.792	-25.003		-0.211
Babitonga Bay	T-I	Pinheiro 8	PIN-385B	plain	Ceramic int	261.4		SFA (C8-30), UFA (C16:1; C18:1; C20:1; C22:1; C24:1), DC (C6-15), br, TMTD, pri, phy, anisole, OH (C6-18), 10-hydroxy C18, BH (C32)	2.6	0.3	9.1	0.62			0.357	7	-22.136	-21.599		0.537
Babitonga Bay	T-I	Itacoara	IT-1206	plain	Ceramic int	38	Heating markers	SFA (C10-30), UFA (C14:1; C16:1; C18:1; C20:1; C22:1), DC (C8-18), br, TMTD, pri, phy, APAA C18, chol-tr, Methyl DHA, 7-oxo DHA, retene-tr, OH (C14-30)	2.1	0.6	3.8	1.8	3.4		0.415	81.3	-26.578	-27.64		-1.061
Babitonga Bay	T-I	Itacoara	IT-1208	plain	Ceramic int	19.4	High Δ13C offset; Heating markers	SFA (C12-28), UFA (C14:1; C16:1; C18:1; C20:1; C22:1), DC (C9-13), br, TMTD, pri, phy, APAA C18-tr, Methyl DHA, 7-oxo DHA-tr	1.9	0.7	2.9	1			0.646	49	-24.797	-27.97		-3.173
Babitonga Bay	T-I	Itacoara	IT-1282	plain	Ceramic int	43	Heating markers; C32 alcohol; FRUITS model: C3 plants	SFA (C10-30), UFA (C14:1; C16:1; C18:1; C20:1; C22:1), DC (C8-13), br, TMTD, pri, phy, APAA C18-tr, chol-tr, Methyl DHA, 7-oxo DHA-tr, 9-Heptadecanone, 16-hentriacontanone, OH (C14-32)	2.5	2	1.3	0.8	2		0.361	76.2	-28.757	-29.079	-27.112	-0.322
Babitonga Bay	T-I	Itacoara	IT-8324	plain	Ceramic int	25.9	Heating markers	SFA (C12-28), UFA (C14:1; C16:1; C18:1; C20:1tr; C22:1), DC (C9-15), br, TMTD, pri, phy, APAA C18-tr, chol-tr, cholestanol, Methyl DHA, 7-oxo DHA-tr, 9-Heptadecanone	2.4	1.1	2.3	1.2			0.293	48	-24.647	-27.216		-2.569
Babitonga Bay	T-I	Itacoara	IT-8356	plain	Ceramic int	18.6		SFA (C12-26), UFA (C14:1; C16:1; C18:1; C18:2; C20:1; C22:1), DC (C9-15), br, phy, chol-tr, Methyl DHA, 7-oxo DHA-tr, OH (C16-22)	1.3	0.4	3	0.9			0.403	50	-27.385	-29.011		-1.626
Babitonga Bay	T-I	Itacoara	IT-8374	plain	Ceramic int	16.6		SFA (C12-26), UFA (C14:1; C16:1; C18:1; C18:2; C20:1; C22:1), DC (C9-13), br, TMTD, pris, phy, chol-tr, Methyl DHA, 7-oxo DHA-tr, OH (C16-20)	1.4	0.3	4.8	0.8			0.46	48	-27.536	-29.218		-1.683
Babitonga Bay	T-I	Itacoara	IT-8381	plain	Ceramic int	22.2	Heating markers	SFA (C12-26), UFA (C14:1; C16:1; C18:1; C20:1; C22:1), DC (C13), br, pris, phy, APAA C18tr, chol-tr, Methyl DHA-tr, ALK (C18-25tr), OH (C14-22)	1.2	0.4	3.5	0.5	1.3		0.28	47	-27.395	-29.222		-1.827
Babitonga Bay	T-I	Itacoara	IT-8382	plain	Ceramic int	34.9	Heating markers	SFA (C12-24), UFA (C14:1; C16:1; C18:1; C20:1; C22:1), DC (C9), br, phy, APAA C18tr, chol-tr, Methyl DHA-tr, retene-tr, ALK (C17-25tr), OH (C14-22)	1.3	0.3	3.8	1.1	1		0.265	44	-26.777	-28.925		-2.147
Babitonga Bay	T-I	Itacoara	IT-8430	plain	Ceramic int	125	Heating markers; C32 alcohol	SFA (C8-30), UFA (C16:1; C18:1; C20:1), DC (C7-17), br, TMTD, pris, phy, APAA C18-20tr, chol, Methyl DHA, 7-oxo DHA-tr, ALK (C16-20), OH (C14-30), BH (C29-33), 9,10-dihydroxystearate	2.3	0.5	4.5	1.5	3.4		0.131	80	-29.635	-29.573		0.061
Babitonga Bay	T-I	Itacoara	IT-8490	plain	Ceramic int	22.9	Heating markers	SFA (C11-26), UFA (C14:1; C16:1; C18:1; C20:1; C22:1), DC (C9-16), br, TMTD, pris, phy, APAA C18-tr, chol-tr, Methyl DHA, 7-oxo DHA-tr, anisole, ALK (C16-22), OH (C14-22)	2	0.7	2.7	1.3	1.4		0.409	58	-26.006	-28.391		-2.386
Babitonga Bay	T-I	Itacoara	IT-8508	plain	Ceramic int	36.9	Heating markers	SFA (C12-26), UFA (C14:1; C16:1; C18:1; C20:1; C22:1), DC (C9-13), br, phy, APAA C18-tr, Methyl DHA-tr, ALK (C16-22), OH (C14-24)	1.1	0.2	5.1	0.6			0.332	47	-28.441	-29.47		-1.029
Babitonga Bay	T-I	Itacoara	IT-8531	plain	Ceramic int	64.8	Heating markers	SFA (C10-28), UFA (C14:1; C15:1; C16:1; C17:1; C18:1; C20:1; C22:1; C24:1tr), DC (C9-13), br, phy, chol, Methyl DHA, 7-oxo DHA-tr, 9-Heptadecanone, p-methoxycinnamate, OH (C14-24)	2	1.2	1.7	1.5			0.29	48	-25.7	-28.278		-2.577
Babitonga Bay	T-I	Itacoara	IT-8614	plain	Ceramic int	156.8	Aquatic; Heating markers	SFA (C8-30), UFA (C14:1; C15:1; C16:1; C18:1; C20:1; C22:1), DC (C7-16), br, TMTD, pris, phy, APAA (C18-20) chol, Methyl DHA-tr, OH (C14-24), BH (C28-34)	1.6	0.3	5.1	1.1	3.4	0.13	0.297	83	-29.975	-30.077		-0.102
Babitonga Bay	T-I	Itacoara	IT-8617	plain	Ceramic int	33.1	Aquatic; plant (high APAA E/H ratio); Heating markers	SFA (C10-32), UFA (C14:1; C15:1; C16:1; C18:1; C20:1; C22:1), DC (C7-15), br, TMTD, pris, phy, APAA (C18-20) chol, Methyl DHAy, 7-oxo DHA-tr, ALK (C16-20), OH (C16-30), BH (C32)	1.7	0.5	3.6	1.5	6.6	0.1	0.238	77	-27.49	-28.345		-0.855
Babitonga Bay	T-I	Itacoara	IT-8618	plain	Ceramic int	49.3	Heating markers	SFA (C11-30), UFA (C16:1; C18:1; C22:1), DC (C8-14), br, TMTD, pris, phy, APAA (C18-20tr), Methyl DHA, 7-oxo DHA-tr, 9-Heptadecanone, ALK (C16-22), OH (C14-18), BH (C29-33)	2.1	0.8	2.6	1.6	3.7		0.191	65	-26.262	-28.333		-2.071
Babitonga Bay	T-I	Itacoara	IT-9480(written as 9980)	plain	Ceramic int	41.6	Palm oil; plant (high APAA E/H ratio); Heating markers	SFA (C9-30), UFA (C16:1; C18:1; C22:1), DC (C7-13), br, phy, APAA (C18-20), Methyl DHA-tr, 7-oxo DHA-tr, 9-Heptadecanone, ALK (C15-23)	1.6	0.4	4.3	5	6.1	0.06	0.421	74	-26.505	-28.414		-1.909
Laguna	T-I	Galheta IV	G_16P	plain	Ceramic int	2940	Aquatic; shellfish; Heating markers	see Colonese et al. (2014), additional analysis: APAA (C18-20tr)	2.7			0	2.8	0.28	0.692	36	-24.3	-23.3		1
Laguna	T-I	Galheta IV	G_17P	plain	Ceramic int	20	Heating markers	see Colonese et al. (2014), additional analysis: APAA (C18tr)	0.8			0			0	43	-26.8	-28.5		-1.7
Laguna	T-I	Galheta IV	G_18E	plain	Ceramic ext	390	Aquatic; shellfish; Heating markers	see Colonese et al. (2014), additional analysis: APAA (C16-22)	2.5			0	3.6	0.712	0.871	27	-22.8	-24.2		-1.4
Laguna	T-I	Galheta IV	G_18P	plain	Ceramic int	100	Heating markers	see Colonese et al. (2014), additional analysis: APAA (C18-20tr)	1.9			0			0.123	13	-23.1	-24.7		-1.6
Laguna	T-I	Galheta IV	G_19	plain	Ceramic int	20		see Colonese et al. (2014)	1.1			0					-26.1	-27.9		-1.8
Laguna	T-I	Galheta IV	G_20P	plain	Ceramic int	210		see Colonese et al. (2014)	3.8			0			0	67	-23.6	-25.5		-1.9
Laguna	T-I	Galheta IV	G_21P	plain	Ceramic int	200		see Colonese et al. (2014)	2.1			0			0.07	65	-23.7	-23.7		0
Laguna	T-I	Galheta IV	G_22P	plain	Ceramic int		plant (high APAA E/H ratio); Heating markers	see Colonese et al. (2014), additional analysis: APAA (C18)	2.7			0.1	4.4		0.207	57	-26.5	-25.7		0.8
Laguna	T-I	Galheta IV	G_24	plain	Ceramic int	80	Heating markers	see Colonese et al. (2014), additional analysis: APAA (C18tr)	4.1			0	1.8		0.253	63	-26.4	-26.7		-0.3
Laguna	T-I	Galheta IV	G_25	plain	Ceramic int	10		see Colonese et al. (2014), additional analysis: br				0
Laguna	T-I	Galheta IV	G_26E	plain	Ceramic ext	520	Aquatic; Heating markers; high P/S ratio	see Colonese et al. (2014), additional analysis: APAA (C16-22)	5.6			0	2.7	0.17	0.909	47	-21.8	-21.5		0.3
Laguna	T-I	Galheta IV	G_26P	plain	Ceramic int	250	Aquatic; shellfish; Heating markers; high P/S ratio	see Colonese et al. (2014), additional analysis: APAA (C16-22)	5.8			0	1.9	0.198	0.857	20	-21.5	-20.6		0.9
Laguna	T-I	Galheta IV	G_27P	plain	Ceramic int			see Colonese et al. (2014)				0			0	26
Laguna	T-I	Galheta IV	G_CRUST	plain	Foodcrust			see Colonese et al. (2014)				0			0.378	44
Laguna	T-I	Galheta IV	G_sol	plain	Ceramic int			see Colonese et al. (2014), additional analysis: br				0			0.38	71
Laguna	Guarani	Aldeia Ribanceira 1	AR1-1	corrugated	Ceramic int	16.74	Palm oil; Plant biom.; high O/S ratio	SFA (C10-30), UFA (C12:1; C14:1; C16:1, C18:1, C20:1, C22:1), DC (C8-11), br, TMTD, pris, phy, campesterol-tr, citric acid, OH (C16-30), BH (C32)	3.6	3.5	1	21			0.043	14
Laguna	Guarani	Aldeia Ribanceira 1	AR1-2	plain	Ceramic int	18	High Δ13C offset; Plant biom.; cholesterol; high O/S ratio; FRUITS model: maize and C3 plants	SFA (C12-30), UFA (C16:1; C18:1; C20:1tr, C22:1), DC (C11), br, TMTD, pris, phy, chol, β-Amyrin, citric acid, OH (C16-26), BH (C32)	2.6	2.9	0.9	1			0.462	29	-21.596	-25.559	-16.061	-3.962
Laguna	Guarani	Aldeia Ribanceira 1	AR1-3	corrugated	Ceramic int	28.58	Plant biom.; Palm oil	SFA (C12-28), UFA (C12:1tr; C14:1; C16:1, C18:1, C22:1), br, TMTD, pris, phy, Olean-13(18)-ene, Campesterol; β-Sitosterol Ergostanol, β-Amyrin-tr, citric acid, 14-Nonacosanone-tr, 16-Hentriacontanone-tr, 3-hydroxy-2-tetradecanoyloctadecanoate, OH (C18-26), BH (C32)	2.3	1.5	1.5	1.88			0.609	24
Laguna	Guarani	Aldeia Ribanceira 1	AR1-4	plain	Ceramic int	29.22	High Δ13C offset; Plant biom.; cholesterol; High P/S ratio; high O/S ratio	SFA (C12-30), UFA (C16:1; C18:1; C20:1tr, C22:1), br, TMTD, pris, phy, chol, β-Amyrin, citric acid, OH (C16-26), BH (C32)	4.8	3.5	1.4	0.7			0.392	24	-18.389	-25.557		-7.169
Laguna	Guarani	Aldeia Ribanceira 1	AR1-5	plain	Ceramic int	21.02	High Δ13C offset; Plant biom.; High P/S ratio; high O/S ratio	SFA (C12-30), UFA (C16:1; C18:1; C20:1, C22:1; C24:1tr), DC (C11tr), br, TMTD, pris, phy, campesterol; stigmastanol-tr; β-sitosterol-tr, β-Amyrin, citric acid, OH (C16-30), BH (C32)	4.7	3.4	1.4	0.5			0.448	15	-18.555	-26.03		-7.475
Laguna	Guarani	Aldeia Ribanceira 1	AR1-6	corrugated	Ceramic int	4.18	Plant biom.	SFA (C12-32), UFA (C16:1tr; C18:1; C20:1tr, C22:1), br, TMTD, pris, phy, stigmastanol, citric acid, OH (C16-30), BH (C32)	1.8	0.4	4.2	0.6			0.367	41
Laguna	Guarani	Aldeia Ribanceira 1	AR1-7	plain	Ceramic int	12.53		SFA (C12-28), UFA (C16:1tr; C18:1tr; C20:1tr, C22:1tr), br, TMTD, pris, phy, citric acid, OH (C18), BH (C32)	1.8	0.4	4.2	2.1			0.414	29.6	-25.019	-27.835		-2.816
Laguna	Guarani	Aldeia Ribanceira 1	AR1-8	plain	Ceramic int	3.26		SFA (C14-28), UFA (C16:1tr; C18:1tr; C20:1tr, C22:1), br, TMTD, pris, phy, citric acid, OH (C16-26)	1.7	0.2	8.1	0.2			0.439	26
Laguna	Guarani	Aldeia Ribanceira 1	AR1-9	corrugated	Ceramic int	5.03		SFA (C12-28), UFA (C16:1tr; C18:1; C20:1tr, C22:1), br, TMTD, pris, phy, citric acid, OH (C18)	2.1	0.7	3	0.6			0.2	11.2
Laguna	Guarani	Aldeia Ribanceira 1	AR1-10	plain	Ceramic int	10.77		SFA (C8-28), UFA (C16:1tr; C18:1tr; C22:1), br, TMTD, pris, phy, citric acid, OH (C14-24)	1.5	0.2	6.6	1.8			0.298	29.1	-28.395	-27.71		0.685
Laguna	Guarani	Aldeia Ribanceira 1	AR1-11	corrugated	Ceramic int	9.86		SFA (C12-28), UFA (C16:1; C18:1tr; C22:1), br, TMTD, pris, phy, chol-tr, citric acid, OH (C14-30)	1.8	0.2	9	0.6			0.44	13.9	-30.189	-29.937		0.253
Laguna	Guarani	Aldeia Ribanceira 1	AR1-12	plain	Ceramic int	5.13		SFA (C12-28), UFA (C18:1; C20:1tr, C22:1), br, TMTD, pris, phy, citric acid, OH (C14-26), keto FA	1.6	0.5	3.2	0.6			0.442	4.1
Laguna	Guarani	Aldeia Ribanceira 1	AR1-13	painted	Ceramic int	4.84	C32 alcohol; Plant biom.	SFA (C12-30), UFA (C16:1tr; C18:1; C20:1tr, C22:1tr), br, TMTD, pris, phy, β-Amyrin, citric acid, OH (C14-32)	1.9	0.3	7.3	1			0.869	32
Laguna	Guarani	Aldeia Ribanceira 1	AR1-13sed		sediment adhering to ceramic int	25.55	C32 alcohol; Plant biom.	SFA (C10-34), UFA (C16:1; C18:1; C20:1, C22:1), br, TMTD, pris, phy, Methyl DHA, 7-oxo DHA, β-Amyrin, OH (C14-32)	2.1	6.9	0.3				1.001	65
Laguna	Guarani	Aldeia Ribanceira 1	AR1-14	corrugated	Ceramic int	4.05		SFA (C12-30), UFA (C16:1tr; C18:1; C20:1tr, C22:1), br, TMTD, pris, phy, citric acid, OH (C14-30)	1.8	0.5	3.4	0.7			0.118	75
Laguna	Guarani	Aldeia Ribanceira 1	AR1-15	corrugated	Ceramic int	10.88	Fruit? large citric acid peak	SFA (C12-30), UFA (C16:1; C18:1; C22:1), br, TMTD, pris, phy, 2-hydroxy-tetracosanoate, citric acid, OH (C14-30)	1.8	0.3	5.4	0.7			0.416	19.5
Laguna	Guarani	Riacho dos Franciscos II	RDF2-606	painted	Ceramic int	17	High Δ13C offset; Palm oil; Plant biom.; high O/S ratio	SFA (C12-30), DC (C9-24), UFA (C16:1, C18:2tr, C18:1, C20:1, C22:1, C24:1tr), br, TMTD, pris, phy, β-Amyrin; Olean-13(18)-ene, OH (C14-30), BH (C31-32)	3.4	2.5	1.3	4.4			1.585	21	-21.413	-26.639		-5.226
Laguna	Guarani	Riacho dos Franciscos II	RDF2-639	corrugated	Ceramic int	28	High Δ13C offset; Palm oil; Plant biom.; high O/S ratio	SFA (C10-26), DC (C7-15), UFA (C16:1; C18:2; C18:1; C20:1; C22:1), br, TMTD, pris, phy, campesterol, citric acid, BH (C31-32)	3.6	3.5	1	8			0.716	28	-19.009	-26.692		-7.683
Laguna	Guarani	Riacho dos Franciscos II	RDF2-641	corrugated	Ceramic int	23	High Δ13C offset; big alcohols (incl C32)	SFA (C10-36), DC (C8-13), UFA (C16:1; C18:2; C18:1; C20:1; C22:1; C24:1), br, TMTD, pris, phy, campesterol, citric acid, ALK (C27-31), OH (C14-36), BH (C32)	2.2	1.8	1.2	2.9			1.331	29.6	-19.104	-25.99		-6.886
Laguna	Guarani	Riacho dos Franciscos II	RDF2-642	plain	Ceramic int	13		SFA (C12-30), DC (C9-13), UFA (C16:1; C18:1; C20:1; C22:1), br, TMTD, pris, phy, chol-tr, citric acid, OH (C14-24), BH (C31-32)	1.3	0.4	3.6	2.5			0.497	50.1	-27.506	-28.629		-1.123
Laguna	Guarani	Riacho dos Franciscos II	RDF2-670	corrugated	Ceramic int	70	plant (high APAA E/H ratio); Heating markers; cholesterol	SFA (C10-28), DC (C7-15), UFA (C16:1; C18:1; C20:1; C22:1; C24:1), br, TMTD, pris, phy, APAA (C16-18), chol-tr, OH (C14-24), BH (C31-32)	1.3	0.3	4.8	1.1	5.3		0.13	79.1	-22.29	-23.583		-1.293
Laguna	Guarani	Riacho dos Franciscos II	RDF2-686	corrugated	Ceramic int	161	Aquatic; Heating markers;	SFA (C8-30), DC (C6-20), UFA (C16:1; C18:1; C20:1; C22:1), br, TMTD, pris, phy, APAA (C16-22), OH (C14-26), BH (C32)	1.4	0.2	5.5	2.5	3.4	0.29	0.665	81.6	-19.655	-21.021		-1.366
Laguna	Guarani	Riacho dos Franciscos II	RDF2-691	plain	Ceramic int	25	High Δ13C offset; Palm oil; Plant biom.; cholesterol	SFA (C10-30), DC (C9-13), UFA (C14:1; C16:1; C18:2; C18:1; C20:1tr; C22:1), br, TMTD, pris, phy, chol-tr, citric acid, β-Amyrin, OH (C14-26), BH (C31-32)	1.7	0.5	3.3	11.1			0.787	33	-26.153	-29.444		-3.291
Laguna	Guarani	Riacho dos Franciscos II	RDF2-693	plain	Ceramic int	8	Plant biom.	SFA (C12-30), DC (C9-16), UFA (C16:1; C18:1; C20:1tr; C22:1), br, TMTD, pris, phy, citric acid, β-Amyrin-tr; Olean-13(18)-ene, OH (C14-28), BH (C31-32)	1.3	0.4	3.4	1.6			1.4	37	-26.593	-29.451		-2.858
Laguna	Guarani	Riacho dos Franciscos II	RDF2-732	corrugated	Ceramic int	16	Cholesterol; FRUITS model: C3 plants	SFA (C12-28), DC (C9-13), UFA (C16:1; C18:1; C20:1tr; C22:1), br, TMTD, pris, phy, chol-tr, citric acid, OH (C14-26), BH (C31-32)	1.6	0.6	2.5	0.6			0.562	18.1	-27.242	-28.262	-18.735	-1.02
Laguna	Guarani	Riacho dos Franciscos II	RDF2-750	plain	Ceramic int	129	animal fat (low P/S ratio)	SFA (C8-30), DC (C6-17), UFA (C16:1; C18:1; C20:1; C22:1; C24:1), br, TMTD, pris, phy, OH (C14-18, C30), BH (C31-32)	0.6	0.2	3.2	0.5			1.487	41.4	-20.798	-22.021		-1.222
Laguna	Guarani	Riacho dos Franciscos II	RDF2-768	irregular marked smooth	Ceramic int	119	High Δ13C offset; Plant biom.;High P/S ratio; high O/S ratio	SFA (C9-28), DC (C7-15), UFA (C16:1; C18:2; C18:1; C20:1; C22:1, C23:1, C24:1), br, TMTD, pris, phy, campersterol, OH (C14-28)	6	8.3	0.7	0.3			0.396	40	-17.079	-26.226		-9.147
Laguna	Guarani	Riacho dos Franciscos II	RDF2-796	corrugated	Ceramic int	41	High Δ13C offset; Plant biom.; cholesterol; high O/S ratio	SFA (C8-30), DC (C6-13), UFA (C14:1; C16:1; C18:2; C18:1; C20:1; C22:1, C23:1, C24:1), br, TMTD, pris, phy, chol-tr, campesterol, citric acid, OH (C14-30), BH (C31-32)	3.8	2.5	1.5	3.7			0.12	42	-21.013	-24.765		-3.752
Laguna	Guarani	Riacho dos Franciscos II	RDF2-824	plain	Ceramic int	19	Plant biom.; cholesterol	SFA (C12-30), DC (C9-15), UFA (C12:1; C14:1; C16:1; C18:2; C18:1; C20:1; C22:1, C23:1, C24:1), br, TMTD, pris, phy, chol-tr, β-Amyrin-tr, OH (C14-26), BH (C31-32)	1.5	0.4	3.7	1.2			0.822	38	-27.225	-29.162		-1.937
Laguna	Guarani	Riacho dos Franciscos II	RDF2-831	painted	Ceramic int	165	High Δ13C offset; big alcohols (incl C32)	SFA (C7-36, C9), DC (C5-26), UFA (C16:1; C18:1; C20:1; C22:1; C24:1tr), br, TMTD, pris, phy, chol-tr, β-Amyrin-tr, citric acid, ALK (C31-33), OH (C14-36), BH (C31-32)	1.6	0.8	2.1	3.6			0.108	73	-23.021	-27.564		-4.543
Laguna	Guarani	Riacho dos Franciscos II	RDF2-841	corrugated	Ceramic int	61	High Δ13C offset; Plant biom.;High P/S ratio; high O/S ratio	SFA (C8-28), DC (C7-15), UFA (C16:1; C18:1; C20:1; C22:1; C23:1; C24:1), br, TMTD, pris, phy,campesterol, β-Amyrin-tr; Olean-13(18)-ene, 9,10-dihydroxystearate, OH (C14-28), BH (C31-32)	4.3	3.5	1.3	0.9			0.711	26	-16.36	-23.224		-6.864
Laguna	Guarani	Riacho dos Franciscos II	RDF2-857	plain	Ceramic int	63	High Δ13C offset; Plant biom.;High P/S ratio; high O/S ratio	SFA (C9-28), DC (C7-13), UFA (C16:1; C18:2; C18:1; C20:1; C22:1; C23:1; C24:1; C26:1), br, TMTD, pris, phy, campesterol, β-Amyrin-tr; Olean-13(18)-ene, β-Sitosterol, 9,10-dihydroxystearate, OH (C16-26), BH (C31-32)	9.3	10.1	0.9	0.8			0.102	4	-15.319	-22.947		-7.628
Laguna	Guarani	Riacho dos Franciscos II	RDF2-859	corrugated	Ceramic int	107	High Δ13C offset; Plant biom.;High P/S ratio; high O/S ratio	SFA (C9-28), DC (C7-13), UFA (C16:1; C18:2; C18:1; C20:1; C22:1; C23:1; C24:1; C26:1), br, TMTD, pris, phy, citric acid, campesterol, β-Amyrin-tr; Olean-13(18)-ene, β-Sitosterol, 9,10-dihydroxystearate, OH (C14-26), BH (C32)	10.7	14.2	0.8	0.6			0.258	21	-15.164	-22.066		-6.902
Laguna	Guarani	Riacho dos Franciscos II	RDF2-865	irregular marked smooth	Ceramic int	471	High Δ13C offset; long-chain br	SFA (C8-30), DC (C6-13), UFA (C16:1; C18:1; C20:1; C22:1; C24:1tr), br (common + Ci18:0; Ca18:0; Ci19:0; Ca19:0; Ci20:0; Ca20:0), TMTD, pris, phy, OH (C14-18)	1.1	0.2	6.4	0.1			0.111	78.6	-21.442	-25.725		-4.283
Laguna	Guarani	Riacho dos Franciscos II	RDF2-907	irregular marked smooth	Ceramic int	48	plant (high APAA E/H ratio); Heating markers; low P/S ratio: animal fats	SFA (C7-30, C9), DC (C7-15), UFA (C18:1; C22:1), br, TMTD, pris, phy, APAA (C18), citric acid, 16-Hentriacontanone, ALK (C27-33), OH (C14-30), BH (C31-32)	0.9	0.2	4.4	0.6	4.2		0.127	64.2	-26.517	-26.611		-0.095
Laguna	Guarani	Riacho dos Franciscos II	RDF2-930	plain	Ceramic int	22	Plant biom.	SFA (C8-28, C9), DC (C6-13), UFA (C16:1; C18:2; C18:1; C22:1), br, TMTD, pris, phy, chol-tr, citric acid, β-Amyrin-tr; Olean-13(18)-ene, OH (C14-30), BH (C31-33)	1.6	0.6	2.8	1.9			0.596	71	-25.687	-28.055		-2.368
Laguna	Guarani	Laguna 50 (SC-LGN-50)	SC-LGN50-174	plain	Ceramic int	47	High Δ13C offset	SFA (C9-28), DC (C7-28), UFA (C16:1; C16:2; C18:1; C18:2; C20:1; C22:1; C23:1; C24:1), br, pris, phy, citric acid, β-Sitosterol, ALK (C23-29), BH (C29-32)	3.2	1.7	1.7	1.3			0.26	71.4	-18.18	-23.07		-4.89
Laguna	Guarani	Laguna 50 (SC-LGN-50)	SC-LGN50-175	plain	Ceramic int	13	High Δ13C offset	SFA (C9-26), DC (C9-22), UFA (C16:1; C18:1; C20:1; C22:1; C23:1; C24:1), br, TMTD, pris, Methyl-DHA-tr, BH (C31-32)	2	0.6	2.9	1					-20.11	-27		-6.89
Laguna	Guarani	Laguna 50 (SC-LGN-50)	SC-LGN50-176	plain	Ceramic int	15	High Δ13C offset	SFA (C9-26), DC (C9-22), UFA (C16:1; C18:1; C20:1; C22:1; C23:1; C24:1), br, TMTD, pris, phyt, Methyl-DHA-tr, OH (C14-22)	1.5	0.5	3.1	1.3			0.36	58	-22.85	-28.43		-5.58
Laguna	Guarani	Laguna 50 (SC-LGN-50)	SC-LGN50-177	plain	Ceramic int	227	High Δ13C offset; Heating markers; Plant biom. FRUITS model: maize	SFA (C10-32), DC (C7-22), UFA (C16:1, C17:1, C18:1, C18:2, C20:1, C21:1, C22:1), br, APAA (C16-18), β-Amyrin, citric acid, chol, 9,10-dihydroxystearate, ALK (C26-29), OH (22-26), BH (C31-33)	1.5	2	0.8	0.3	1.95				-19.994	-23.32	-16.329	-3.326
Laguna	Guarani	Laguna 50 (SC-LGN-50)	SC-LGN50-178	corrugated	Ceramic int	91	Aquatic; High Δ13C offset; Heating markers; C32 alcohol;	SFA (C8-30), DC (C5-26), UFA (C16:1; C18:1; C18:2; C20:1; C22:1; C23:1; C24:1), br, TMTD, pris, phyt, APAA (C16-20), Methyl-DHA-tr, OH (C16-32), BH (C32)	3	0.4	6	0.8	1.6	0.166	0.28	73.5	-19.6	-23.44		-3.84
Laguna	Guarani	Laguna 50 (SC-LGN-50)	SC-LGN50-179	plain	Ceramic int	14	High Δ13C offset	SFA (C8-26), DC (C9-22), UFA (C16:1; C18:1; C20:1; C22:1; C23:1; C24:1), br, TMTD, pris, phyt, Methyl-DHA-tr, BH (C32)	3	1	2.7	2			0.32	65.8	-20.96	-27.32		-6.36
Laguna	Guarani	Laguna 50 (SC-LGN-50)	SC-LGN50-180	corrugated	Ceramic int	34	High Δ13C offset; Heating markers;	SFA (C8-28), DC (C6-24), UFA (C16:1; C18:1; C18:2; C20:1; C22:1; C23:1; C24:1), br, TMTD, pris, phyt, APAA (C16-20), BH (C32)	1.4	0.4	3.8	0.8	3.7	0.059	0.11	47.1	-22.12	-25.37		-3.26
Laguna	Guarani	Laguna 50 (SC-LGN-50)	SC-LGN50-181	corrugated	Ceramic int	21		SFA (C12-30), DC (C8-20), UFA (C16:1, C18:1, C18:2, C22:1), br, TMTD, pris, phy, citric acid, OH (C22-24), BH (C31-33)	1	0.1	15.6	0.6			0.31	49.2	-26.606	-29.305		-2.699
Laguna	Guarani	Laguna 50 (SC-LGN-50)	SC-LGN50-182	plain	Ceramic int	10		SFA (C12-28), DC (C8-22), UFA (C16:1, C18:1, C18:2, C22:1), br, TMTD, pris, phy, Methyl-DHA-tr, malic acid, citric acid, ALK (C15-23), OH (C12, C16-24), BH (C32)	1.3			2.6			0.6	34.4
Laguna	Guarani	Laguna 50 (SC-LGN-50)	SC-LGN50-183	plain	Ceramic int	9.88	C32 alcohol	SFA (C12-30), DC (C9-15, C26), UFA (C16:1, C18:1, C18:2, C20:1, C22:1), br, TMTD, pris, OH (C14-32), BH (C32)	1.4	0.5	3	0.9			0.16	40.5
Laguna	Guarani	Laguna 50 (SC-LGN-50)	SC-LGN50-184	plain	Ceramic int	256	plant (high APAA EH ratio); Heating markers; Plant biom.	SFA (C7-24), DC (C4-17), UFA (C16:1; C18:1; C18:2; C20:1), br, TMTD, pris, phyt, APAA (C16-20), β-Sitosterol, PAH, 9-oxo-octadecanoic acid, OH (C18-24)	1.7	0.4	3.2	0.8	4.2	0.059	0.09	48.4	-20.23	-21.35		-1.11
Laguna	Guarani	Laguna 50 (SC-LGN-50)	SC-LGN50-185	corrugated	Ceramic int	9		SFA (C12-30), DC (C9-16), UFA (C16:1, C18:1, C18:2, C22:1), br, pris, phy, Methyl-DHA-tr, citric acid, ALK (C16-23), OH (C16-24), BH (C32)	1.2	0.2	5.2	1.3			0.92	40.3	-26.478	-28.659		-2.182
Laguna	Guarani	Laguna 50 (SC-LGN-50)	SC-LGN50-186	plain	Ceramic int	15	High Δ13C offset; Heating markers; FRUITS model: maize	SFA (C12-30), DC (C8-20), UFA (C16:1, C18:1, C18:2, C22:1), br, pris, phy, APAA (C18-tr), ALK (C15-23), OH (C14-24), BH (C31-32)	1.9	0.9	2.1	0.3	1.58		0.29	55.3	-20.345	-26.567	-13.758	-6.222
Laguna	Guarani	Laguna 50 (SC-LGN-50)	SC-LGN50-187	painted	Ceramic int	14	High Δ13C offset	SFA (C9-26, C22), DC (C9-22), UFA (C16:1; C18:1; C20:1; C22:1; C23:1; C24:1), br, TMTD, pris, phyt, Methyl-DHA, boric acid, carbamic acid, OH (C16-20)	3.5	1.8	1.9	1.2			0.6	62	-18.7	-25.61		-6.9
Laguna	Guarani	Laguna 50 (SC-LGN-50)	SC-LGN50-188	plain	Ceramic int	8	High Δ13C offset; Heating markers	SFA (C9-26), DC (C9-22), UFA (C16:1; C18:1; C20:1; C22:1; C23:1; C24:1), br, TMTD, pris, Methyl-DHA-tr; 7-oxo DHA-tr; retene-tr, OH (C16-24)	2.2	1.1	1.8	1.1					-21.15	-26.72		-5.57
Laguna	Guarani	Laguna 50 (SC-LGN-50)	SC-LGN50-189	plain	Ceramic int	27	High Δ13C offset	SFA (C12-30), DC (C8-26), UFA (C16:1, C18:1, C18:2, C20:1, C22:1, C23:1, C24:1), br, pris, OH (C18, C22, C30), BH (C31-32)	1.9	0.4	4.9	0.8			0.92	40.3	-20.473	-27.595		-7.123
Laguna	Guarani	Laguna 50 (SC-LGN-50)	SC-LGN50-190	plain	Ceramic int	32	High Δ13C offset; C32 alcohol	SFA (C11-32), DC (C8-28), UFA (C16:1, C18:1, C18:2, C22:1, C24:1), br, TMTD, pris, phy, chol-tr, ALK (C14-23), OH (C14-32), BH (C31-32)	1.4	0.3	5.6	0.6			0.36	69.2	-24.166	-28.92		-4.753
Laguna	Guarani	Laguna 50 (SC-LGN-50)	SC-LGN50-191	plain	Ceramic int	14		SFA (C12-30), DC (C8-20), UFA (C16:1, C18:1, C18:2, C20:1, C22:1), br, TMTD, phy, citric acid, ALK (C15-35), OH (C12; C16-24)	2	0.6	3.1	0.7			0.61	24.7
Laguna	Guarani	Laguna 50 (SC-LGN-50)	SC-LGN50-192	plain	Ceramic int	29	C32 alcohol	SFA (C11-30), DC (C8-28), UFA (C16:1, C18:1, C18:2, C22:1), br, TMTD, pris, 9,10-dihydroxystearate, ALK (C15-23), OH (C18-32), BH (C31-32)	2.8	0.5	5.5	1.4					-25.202	-28.073		-2.871
Laguna	Guarani	Laguna 50 (SC-LGN-50)	SC-LGN50-193	painted	Ceramic int	18.12	High Δ13C offset; large citric acid	SFA (C12-30), DC (C8-22), UFA (C16:1, C18:1, C18:2, C20:1, C22:1, C23:1, C24:1), br, pris, phyt, citric acid, Methyl-DHA-tr, ALK (C33-35), OH (16-22), BH (C32)	2.6	0.7	3.4	1			1.41	52	-20.433	-27.809		-7.376
Laguna	Guarani	Laguna 50 (SC-LGN-50)	SC-LGN50-194	plain	Ceramic int	8	High Δ13C offset	SFA (C9-26), DC (C9-22), UFA (C16:1; C18:1; C20:1; C22:1; C23:1; C24:1), br, TMTD, pris, Methyl-DHA-tr; BH (C30-32)	1.6	0.8	1.9	2.2					-21.74	-26.26		-4.53
Laguna	Guarani	Laguna 50 (SC-LGN-50)	SC-LGN50-195	corrugated	Ceramic int	31	High Δ13C offset	SFA (C11-30), DC (C8-28), UFA (C16:1, C18:1, C18:2, C21:1, C22:1), br, pris, 9,10-dihydroxystearate-tr, ALK (C15-23), OH (C18-24), BH (C29-32)	1.9	0.3	7	0.4					-20.717	-28.273		-7.556
Laguna	Guarani	Laguna 50 (SC-LGN-50)	SC-LGN50-196	plain	Ceramic int	8		SFA (C12-30), DC (C9-20), UFA (C16:1, C18:1, C18:2, C22:1), br, pris, phy, ALK (C15-23), OH (C16-22), BH (C32)	1.4	0.2	6.5	0.6			0.96	55.7
Laguna	Guarani	Laguna 50 (SC-LGN-50)	SC-LGN50-197	plain	Ceramic int	11.22	C32 alcohol	SFA (C12-32), DC (C9-30), UFA (C16:1, C18:1, C18:2, C20:1, C22:1), br, TMTD, pris, phyt, OH (16-32), BH (C32)	2	0.2	7.5	1			0.17	58.4
Laguna	Guarani	Laguna 50 (SC-LGN-50)	SC-LGN50-198	plain	Ceramic int	7		SFA (C9-26), DC (C9-22), UFA (C16:1; C18:1; C20:1; C22:1; C23:1; C24:1), br, TMTD, pris, OH (C14-22)	1.2	0.2	5.3	2.7					-26.41	-28.63		-2.22
Laguna	Guarani	Laguna 50 (SC-LGN-50)	SC-LGN50-199	plain	Ceramic int	30	High Δ13C offset	SFA (C11-30, C15), DC (C8-28), UFA (C16:1, C18:1, C18:2, C22:1), br, TMTD, pris, phy, citric acid, ALK (C15-23), BH (C31-32)	3.6	0.6	5.4	1.1			0.21	65.2	-19.284	-22.629		-3.345
Laguna	Guarani	Laguna 50 (SC-LGN-50)	SC-LGN50-200	plain	Ceramic int	185	Aquatic; High Δ13C offset; plant (high APAA E/H ratio); Heating markers	SFA (C9-26), DC (C7-21), UFA (C16:1; C16:2; C18:1; C18:2; C20:1; C22:1; C23:1; C24:1), br, TMTD, phy, APAA (C16-20)	2.3	0.4	4.7	0.3	4.2	0.063	0.16	65.5	-20.22	-23.42		-3.2
Laguna	Guarani	Laguna 50 (SC-LGN-50)	SC-LGN50-201	plain	Ceramic int	6	High Δ13C offset	SFA (C9-26), DC (C9-22), UFA (C16:1; C18:1; C20:1; C22:1; C23:1; C24:1), br, TMTD, pris, phy, Methyl-DHA-tr	1.9	0.8	2.2	1.5			0.27	71.7	-20.22	-25.25		-5.03
Laguna	Guarani	Laguna 50 (SC-LGN-50)	SC-LGN50-202	plain	Ceramic int	11		SFA (C9-28), DC (C9-22), UFA (C16:1; C18:1; C20:1; C22:1; C23:1; C24:1), br, TMTD, pris, Methyl-DHA-tr	2.2	0.6	3.5	1.3
Laguna	Guarani	Laguna 50 (SC-LGN-50)	SC-LGN50-203	plain	Ceramic int	23	FRUITS model: C3 plants and lesser contribution of maize	SFA (C12-28), DC (C8-24), UFA (C16:1, C18:1, C18:2, C20:1, C22:1, C23:1, C24:1), br, pris, phyt, 9,10-dihydroxystearate, ALK (C29-35), OH (16-22), BH (C32)	1.3	0.4	3	0.7			1.21	56	-25.779	-28.276	-17.832	-2.496
Laguna	Guarani	Laguna 50 (SC-LGN-50)	SC-LGN50-204	plain	Ceramic int	14	High Δ13C offset	SFA (C9-28), DC (C9-22), UFA (C16:1; C18:1; C20:1; C22:1; C23:1; C24:1), br, TMTD, pris, phyt, Methyl-DHA-tr	2.8	0.8	3.3	1.3			0.48	70.7	-20.04	-25.43		-5.39
Laguna	Guarani	Laguna 50 (SC-LGN-50)	SC-LGN50-205	corrugated	Ceramic int	35	Aquatic; High Δ13C offset; Heating markers; FRUITS model: C3 plant and maize	SFA (C12-30, C12-17), DC (C8-28), UFA (C16:1, C18:1, C18:2, C22:1), br, TMTD, pris, phy, APAA (C16-22), ALK (C14-23), OH (C18-22), BH (C31-33)	1.9	0.4	5.1	0.5	2	0.284	0.83	75	-21.599	-26.054	-14.627	-4.455
Laguna	Guarani	Laguna 50 (SC-LGN-50)	SC-LGN50-206	corrugated	Ceramic int	27	High Δ13C offset	SFA (C12-30), DC (C8-28), UFA (C16:1, C18:1, C18:2, C22:1), br, pris, phy, 9,10-dihydroxystearate-tr, ALK (C15-23), OH (C18-22), BH (C31-32)	1.1	0.2	4.9	0.5			0.47	60.5	-25.269	-28.903		-3.634
Laguna	Guarani	Laguna 50 (SC-LGN-50)	SC-LGN50-207	plain	Ceramic int	9	High Δ13C offset; Palm oil	SFA (C8-26), DC (C9-22), UFA (C16:1; C18:1; C20:1; C22:1; C23:1; C24:1), br, TMTD, pris, phyt, Methyl-DHA, retene-tr	1.8	1	1.7	7.3			0.76	67	-20.98	-26.53		-5.54
Laguna	Guarani	Laguna 50 (SC-LGN-50)	SC-LGN50-208	plain	Ceramic int	5	High Δ13C offset; Palm oil	SFA (C8-26), DC (C9-22), UFA (C16:1; C18:1; C22:1; C23:1; C24:1), br, TMTD, pris, Methyl-DHA	2.4	0.6	3.8	4.5					-20.83	-27.51		-6.68
Laguna	Guarani	Laguna 50 (SC-LGN-50)	SC-LGN50-209	plain	Ceramic int	53	High Δ13C offset; C32 alcohol; Plant biom.; high O/S ratio; FRUITS model: maize	SFA (C11-32), DC (C8-30), UFA (C16:1, C18:1, C18:2, C22:1), br, pris, phy, β-Amyrin, citric acid, 9,10-dihydroxystearate-tr, ALK (C14-23), OH (C16-32), BH (C29-32)	2.9	2.8	1	0.9			0.67	55	-18.892	-22.592	-17.488	-3.7
Laguna	Guarani	Laguna 50 (SC-LGN-50)	SC-LGN50-210	plain	Ceramic int	18.1	High Δ13C offset; Heating markers	SFA (C11-28), DC (C9-13), UFA (C16:1, C18:1, C18:2, C22:1, C23:1), br, TMTD, pris, phyt, APAA (C18-tr) OH (16-20), BH (C32)	1.6	0.8	3.1	2.7	1.75		1.68	38.6	-24.295	-28.232		-3.938
Laguna	Guarani	Laguna 50 (SC-LGN-50)	SC-LGN50-211	plain	Ceramic int	11	High Δ13C offset	SFA (C8-26), DC (C9-13), UFA (C16:1; C18:1; C20:1; C22:1; C23:1; C24:1), br, TMTD, Methyl-DHA-tr, OH (C16-24)	1	0.7	2	1.5			0.65		-22.9	-27.55		-4.65
Laguna	Guarani	Laguna 50 (SC-LGN-50)	SC-LGN50-212	plain	Ceramic int	66	Palm oil; Heating markers; C32 alcohol	SFA (C8-28), DC (C7-26), UFA (C16:1; C18:1; C18:2; C20:1; C22:1; C23:1; C24:1), br, TMTD, pris, phy, APAA (C18), Methyl-DHA-tr, carbamic acid, boric acid, OH (C16-32), BH (C30-32)	1.1	0.2	4.3	11.8	4		0.38	84.2	-27.17	-29.19		-2.02
Laguna	Guarani	Laguna 50 (SC-LGN-50)	SC-LGN50-213	plain	Ceramic int	16		SFA (C13-26), DC (C10-14), UFA (C16:1; C18:1; C18:2; C22:1), br, TMTD, pris, phy, citric acid, ALK (C16-35), OH (C16-20), BH (C32)	1.7	0.3	6.3	0.3			0.59	30.2
Laguna	Guarani	Laguna 50 (SC-LGN-50)	SC-LGN50-214	plain	Ceramic int	50	FRUITS model: C3 plants	SFA (C12-28), DC (C8-14), UFA (C16:1; C18:1; C18:2; C22:1), br, pris, phy, β-Sitosterol-tr, ALK (C15-35), OH (C16-22, Guerbet alcohol), BH (C31-32)	1.1	0.3	3.3	1			1.42	50.1	-27.097	-29.345	-18.018	-2.248
Laguna	Guarani	Laguna 50 (SC-LGN-50)	SC-LGN50-215	plain	Ceramic int	42	High Δ13C offset; C32 alcohol; cholesterol	SFA (C11-28), DC (C8-22), UFA (C16:1, C18:1, C18:2, C20:1, C22:1, C23:1, C24:1), br, TMTD, pris, chol-tr, OH (16-32), BH (C31-33)	1	0.2	6.1	1.1			0.71	41.9	-26.22	-29.28		-3.06
Laguna	Guarani	Laguna 50 (SC-LGN-50)	SC-LGN50-216	plain	Ceramic int	41	High Δ13C offset; Plant biom.; FRUITS model: maize and C3 plants	SFA (C11-32), DC (C8-30), UFA (C16:1, C18:1, C18:2, C22:1), br, pris, phy, β-Amyrin, ALK (C14-23), OH (C16-30), BH (C31-33)	1.7	0.7	2.5	0.9			1.05	48.6	-21.94	-27.002	-16.424	-5.062
Laguna	Guarani	Laguna 50 (SC-LGN-50)	SC-LGN50-218	plain	Ceramic int	14		SFA (C12-30), DC (C9-22), UFA (C16:1, C18:1, C18:2, C22:1), br, pris, phy, citric acid, ALK (C14-23), OH (C16-22), BH (C32)	1.2	0.1	9.1	1.1			3.55	58.7	-26.735	-29.062		-2.328
Laguna	Guarani	Laguna 50 (SC-LGN-50)	SC-LGN50-273	plain	Ceramic int	12	High Δ13C offset; C32 alcohol	SFA (C8-26), DC (C9-13), UFA (C16:1; C18:1; C20:1; C22:1; C23:1; C24:1), br, TMTD, pris, phy, Methyl-DHA-tr, ALK (C29-33), OH (C16-32)	2.3	0.6	3.7	2.6			0.43	40.6	-20.37	-27.49		-7.12
Laguna	Guarani	Mato Alto 1	MA-A1	corrugated	Ceramic int	4.87		SFA (C14-26), UFA (C16:1tr; C18:1tr; C22:1), br, pris, phy, OH (C16-28)	1.8	0.2	11.3	0			0	66.1
Laguna	Guarani	Mato Alto 1	MA-A4	corrugated	Ceramic int	6.24	cholesterol	SFA (C12-30), DC (C9-15), UFA (C16:1; C18:1; C20:1; C22:1), br, TMTD, pris, phy, chol-tr, Methyl DHA; 7-oxo DHA, retene-tr, citric acid, OH (C16-22), BH (C32)	1.6	0.2	7.5	0.5			0.37	19.5	-27.501	-29.998		-2.497
Laguna	Guarani	Mato Alto 1	MA-A6	corrugated	Ceramic int	16	Plant biom.; high O/S ratio; FRUITS model: C3 plants	SFA (C14-28), UFA (C16:1tr; C18:1; C22:1), br, TMTD, pris, phy, stigmastanol, Methyl DHA; 7-oxo DHA,-tr, 9,10-dihydroxystearate, OH (C14-30)	1.3	2.9	0.5	0			0.6	35	-27.758	-28.923	-26.795	-1.165
Laguna	Guarani	Mato Alto 1	MA-A7	corrugated	Ceramic int	7.98	Plant biom.; cholesterol	SFA (C14-26), UFA (C16:1; C18:1; C22:1), br, TMTD, pris, phy, chol, stigmastanol, Methyl DHA; 7-oxo DHA,-tr, 9,10-dihydroxystearate-tr, OH (C14-24)	1.5	0.3	5.3	0.1			1	41	-29.065	-29.863		-0.798
Laguna	Guarani	Mato Alto 1	MA-A8	corrugated	Ceramic int	38.54	Aquatic; High Δ13C offset; Heating markers; large SFA; High P/S ratio	SFA (C10-28), DC (C7-16), UFA (C16:1; C18:1; C20:1; C22:1), br, TMTD, pris, phy, APAA (C16-20), BH (C32)	10.1	0.6	17.8	2.1	2.2	0.11	0.09	69.5	-15.576	-19.333		-3.757
Laguna	Guarani	Mato Alto 1	MA-A9	corrugated	Ceramic int	5.06	Plant biom.	SFA (C14-30), DC (C11-13), UFA (C16:1; C18:1; C22:1), br, TMTD, pris, phy, stigmastanol, β-Amyrin-tr, retene-tr, OH (C14-30), BH (C32)	1	0.2	6.4	0			0.8	58	-28.799	-28.829		-0.03
Laguna	Guarani	Mato Alto 1	MA-A10	corrugated	Ceramic int	4.93	Heating markers	SFA (C14-28), DC (C10-13), UFA (C16:1; C18:1; C20:1; C22:1), br, TMTD, pris, phy, APAA (C18), Methyl DHA; 7-oxo DHA, retene-tr, chol-tr, OH (C14-18), BH (C32)	2.1	0.5	4.6	0	1		0.2	71.3
Laguna	Guarani	Mato Alto 1	MA-A12	painted	Ceramic int	3.42		SFA (C14-28), UFA (C16:1; C18:1; C22:1), br, TMTD, pris, phy, citric acid, 9,10-dihydroxystearate, OH (C14-30), BH (C32)	1.4	0.2	9.1	0			2	48.6
Laguna	Guarani	Mato Alto 1	MA-A14	corrugated	Ceramic int	9	Plant biom.; FRUITS model: ruminant fat and C3 plants	SFA (C12-28), DC (C8-15), UFA (C16:1; C18:1; C20:1; C22:1), br, TMTD, pris, phy,stigmasterol, Methyl DHA; 7-oxo DHA, citric acid, 9,10-dihydroxystearate, OH (C14-22), BH (C32)	1.5	1	1.6	0.5			0.63	72	-27.653	-29.637	-28.974	-1.985
Laguna	Guarani	Mato Alto 1	MA-A16	corrugated	Ceramic int	1.28		SFA (C14-28), UFA (C16:1; C18:1; C22:1), br, pris, phy, BH (C32)	1.9	0.6	3.5	0			0	52.5
Laguna	Guarani	Mato Alto 1	MA-A17	corrugated	Ceramic int	11	Palm oil; FRUITS model: C3 plants and ruminant fats	SFA (C9-30), DC (C6-13), UFA (C14:1; C16:1; C18:1; C20:1; C22:1), br, TMTD, pris, phy, citric acid, 9,10-dihydroxystearate-tr, OH (C14-22), BH (C31-33)	1.9	1.3	1.4	7.7			1.17	14.2	-27.558	-29.276	-28.017	-1.718
Laguna	Guarani	Mato Alto 1	MA-A18	corrugated	Ceramic int	10	Cholesterol; FRUITS model: C3 plants	SFA (C14-28), DC (C11-13), UFA (C16:1; C18:1; C20:1; C22:1), br, TMTD, pris, phy, chol-tr, 9,10-dihydroxystearate-tr, ALK (C29), OH (C14-22), BH (C31-33)	1.2	0.4	3	0			0.4	26	-28.868	-29.493	-27.461	-0.625
Laguna	Guarani	Mato Alto 1	MA-A23	irregular marked smooth	Ceramic int	7.12	Plant biom.	SFA (C14-30), DC (C11-13), UFA (C16:1; C18:1; C20:1; C22:1), br, TMTD, pris, phy, chol-tr, β-Sitosterol, β-Amyrin, Methyl DHA; 7-oxo DHA,-tr, 9,10-dihydroxystearate-tr, ALK (C29), OH (C14-30), BH (C31-34)	1.5	0.2	6.6	0			0.5	38	-28.589	-29.534		-0.945
Laguna	Guarani	Mato Alto 1	MA-A24	plain	Ceramic int	9.14	Plant biom.	SFA (C8-28), DC (C5-13), UFA (C16:1; C18:1; C20:1; C22:1), br, TMTD, pris, phy, stigmasterol; stigmastanol, citric acid, 9,10-dihydroxystearate-tr, OH (C14-22), BH (C31-33)	2.4	1.9	1.2	2.1			0.25	28
Laguna	Guarani	Mato Alto 1	MA-A27	corrugated	Ceramic int	15	High O/S ratio; FRUITS model: C3 plants	SFA (C10-31), DC (C8-13), UFA (C16:1; C18:1; C20:1; C22:1), br, TMTD, pris, phy, citric acid, 9,10-dihydroxystearate-tr, OH (C14-20)	1.4	2.2	0.7	0.5			1.84	34	-28.614	-29.795	-26.481	-1.181
Laguna	Guarani	Mato Alto 1	MA-A28	painted	Ceramic int	11.17	C32 alcohol	SFA (C10-31), DC (C8-15), UFA (C16:1; C18:1; C20:1; C22:1), br, TMTD, pris, phy, Methyl DHA; 7-oxo DHA, retene-tr, citric acid, OH (C14-32), BH (C31-32)	1.6	0.1	12.4	2			0.78	45.9	-28.958	-29.551		-0.593
Laguna	Guarani	Mato Alto 1	MA-A30	corrugated	Ceramic int	8	High Δ13C offset; cholesterol	SFA (C12-28), DC (C9-15), UFA (C16:1; C18:1; C20:1; C22:1), br, TMTD, pris, phy, chol, Methyl DHA; 7-oxo DHA, retene-tr, OH (C14-20), BH (C31-32)	2.6	0.3	10.1	0.3			0.07	36	-23.296	-27.986		-4.69
Laguna	Guarani	Mato Alto 1	MA-A31	corrugated	Ceramic int	1498.14	Aquatic; Heating markers	SFA (C7-24), DC (C4-17), UFA (C18:1; C20:1), br, TMTD, pris, phy, APAA (C16-20), 9,10-dihydroxystearate-tr	3.5	0.5	7.7	1	2.7	0.2	0.54	86.8	-17.526	-19.835		-2.309
Laguna	Guarani	Mato Alto 1	MA-A34	plain	Ceramic int	18.27	Aquatic; Heating markers; cholesterol	SFA (C13-30), DC (C10-15), UFA (C16:1; C18:1; C22:1), br, TMTD, pris, phy, APAA (C16-20), chol-tr, Methyl DHA; 7-oxo DHA,-tr, 9,10-dihydroxystearate-tr, ALK (C27-29), OH (C14-26), BH (C32)	1.1	0.2	4.4	0	2.9	0.25	0.1	84.7	-20.795	-22.317		-1.522
Laguna	Guarani	Mato Alto 1	MA-A36	corrugated	Ceramic int	4.32		SFA (C10-30), DC (C10-13), UFA (C16:1; C18:1; C22:1), br, TMTD, pris, phy, Methyl DHA; 7-oxo DHA, retene, citric acid, OH (C18), BH (C31-32)	1.5	0.2	9.3	1.3			0.59	22.2
Babitonga Bay	Guarani	Poço Grande	PG-502	plain	Ceramic int	48	High Δ13C offset; FRUITS model: maize	SFA (C10-28), DC (C7-28), UFA (C16:1; C18:1; C20:1; C22:1; C24:1), br, TMTD, pris, phy, Methyl DHA-tr, phenol, OH (C14-22), BH (C29-33)	3.8	1.3	2.9	2			0.52	77.5	-19.198	-26.035	-18.631	-6.837
Babitonga Bay	Guarani	Poço Grande	PG-503	plain	Ceramic int	32	High Δ13C offset	SFA (C10-28), DC (C7-28), UFA (C16:1; C18:1; C20:1; C22:1; C24:1), br, TMTD, pris, phy, β-Sitosterol, Methyl DHA-tr, 9-Heptadecanone, OH (C14-22), BH (C28-32)	1.7	0.5	3.5	1.7			0.7	38.3	-21.997	-27.007		-5.01
Babitonga Bay	Guarani	Poço Grande	PG-505	plain	Ceramic int	43	High Δ13C offset	SFA (C10-28), DC (C7-28), UFA (C16:1; C18:1; C20:1; C22:1; C24:1), br, TMTD, pris, phy, Methyl DHA-tr; 7-oxo DHA-tr, OH (C14-22), BH (C29-32)	1.5	0.5	2.9	1.9			0.71	46.3	-23.565	-27.797		-4.232
Babitonga Bay	Guarani	Poço Grande	PG-562	painted	Ceramic int	39		SFA (C10-28), DC (C7-28), UFA (C16:1; C18:1; C20:1; C22:1; C24:1), br, TMTD, pris, phy, Methyl DHA-tr, citric acid, OH (C14-22), BH (C29-32)	2.1	0.6	3.4	2.8			1.12	40.1	-23.348	-26.224		-2.877
Babitonga Bay	Guarani	Poço Grande	PG-563	plain	Ceramic int	47		SFA (C10-28), DC (C7-15), UFA (C16:1; C18:1; C20:1; C22:1), br, TMTD, pris, phy, OH (C14-22), BH (C29-32)	3.9	0.6	6.8	1.3			0.88	48.9	-25.682
Babitonga Bay	Guarani	Poço Grande	PG-564	plain	Ceramic int	39		SFA (C9-26), DC (C7-15), UFA (C16:1; C18:1; C20:1; C22:1), br, TMTD, pris, phy, Methyl DHA-tr; 7-oxo DHA-tr, citric acid, OH (C14-22), BH (C29-32)	1.4	0.4	3.8	3.8			0.5	47.3	-25.27	-27.232		-1.961
Babitonga Bay	Guarani	Poço Grande	PG-565	plain	Ceramic int	38	High Δ13C offset	SFA (C10-26), DC (C7-15), UFA (C16:1; C18:1; C20:1; C22:1), br, TMTD, pris, phy, Methyl DHA-tr, OH (C14-22), BH (C29-32)	1.9	0.5	3.6	2.3			0.3	83.1	-23.471	-27.112		-3.641
Babitonga Bay	Guarani	Poço Grande	PG-567	plain	Ceramic int	48	High Δ13C offset	SFA (C10-26), DC (C7-15), UFA (C16:1; C18:1; C20:1; C22:1; C24:1), br, TMTD, pris, phy, Methyl DHA-tr, OH (C14-22), BH (C29-32)	3.7	0.5	8.2	1.7			0.46	52.7	-21.486	-26.647		-5.161
Babitonga Bay	Guarani	Poço Grande	PG-569	plain	Ceramic int	66	High Δ13C offset	SFA (C10-26), DC (C7-15), UFA (C16:1; C18:1; C20:1; C22:1; C24:1), br, TMTD, pris, phy, Methyl DHA-tr; 7-oxo DHA-tr, OH (C14-22), BH (C29-32)	3.1	0.5	6.3	2			0.45	55.7	-22.737	-27.628		-4.891
Babitonga Bay	Guarani	Poço Grande	PG-506	plain	Ceramic int	62.2	High Δ13C offset	SFA (C11-28), DC (C9-15), UFA (C16:1; C18:1; C22:1), br, TMTD, pris, phy, Methyl DHA, ALK (C18-26), OH (C14-22), BH (C29-33)	2.9	0.9	3.3	1.1			0.45	68	-20.303	-25.327		-5.024
Babitonga Bay	Guarani	Poço Grande	PG-509	plain	Ceramic int	28.2	High Δ13C offset	SFA (C12-26), DC (C10-15), UFA (C14:1; C15:1tr; C16:1; C18:1; C22:1), br, TMTD, pris, phy, Methyl DHA, OH (C14-20), BH (C32)	2.6	0.9	2.9	0.5			0.56	50.7	-23.041	-26.775		-3.734
Babitonga Bay	Guarani	Poço Grande	PG-510	plain	Ceramic int	84.1		SFA (C12-26), DC (C9-15), UFA (C16:1; C18:1; C20:1; C22:1), br, TMTD, pris, phy, Methyl DHA-tr, OH (C14-20), BH (C32)	3.6	0.7	5	0.6			0.22	83.8	-21.468
Babitonga Bay	Guarani	Poço Grande	PG-511e	plain	Ceramic ext	93.2	High P/S ratio	SFA (C12-26), DC (C9-15), UFA (C16:1; C18:1; C20:1; C22:1; C24:1), br, TMTD, pris, phy, chol-tr, Methyl DHA-tr, 9-Heptadecanone-tr, ALK (C16-22), OH (C14-20), BH (C31-32)	7.2	1.2	5.8	0.9			0.59	62.2	-18.914
Babitonga Bay	Guarani	Poço Grande	PG-516e	plain	Ceramic ext	40.4		SFA (C12-26), DC (C9-15), UFA (C16:1; C18:1; C20:1; C22:1), br, TMTD, pris, phy, Methyl DHA-tr, ALK (C18-22tr), OH (C14-24), BH (C32)	2.7	0.9	3.1	1			0.53	64.2	-21.804
Babitonga Bay	Guarani	Poço Grande	PG-517e	plain	Ceramic ext	54.9	High Δ13C offset	SFA (C12-32), DC (C9-15), UFA (C16:1; C18:1; C22:1), br, TMTD, pris, phy, 3-hydroxy acids, ALK (C18-22), OH (C16-20), BH (C31-32)	3.9	0.7	5.8	0.5			0.87	58.1	-18.536	-26.552		-8.016
Babitonga Bay	Guarani	Poço Grande	PG-521	plain	Ceramic int	50.5	High Δ13C offset	SFA (C12-28), DC (C9-15), UFA (C14:1; C16:1; C18:1; C22:1), br, TMTD, pris, phy, Methyl-DHA-tr, 3-hydroxy acids, OH (C14-22), BH (C31-32)	2.1	0.6	3.7	0.4			0.48	48.1	-23.457	-28.068		-4.61
Babitonga Bay	Guarani	Poço Grande	PG-568	plain	Ceramic int	14.1	High P/S ratio	SFA (C12-26), DC (C9-15), UFA (C16:1; C18:1; C22:1), br, TMTD, pris, phy, Methyl-DHA-tr; 7-oxo DHA-tr, ALK (C18-22), OH (C14-22)	4.4	0.8	5.7	1.2			0.65	53.9	-23.056
Babitonga Bay	Guarani	Poço Grande	PG-570	plain	Ceramic int	47.3	High Δ13C offset	SFA (C12-28), DC (C9-15), UFA (C16:1; C18:1; C20:1; C22:1), br, TMTD, pris, phy, ALK (C16-24), OH (C18-22), DH (C31-32)	3.3	0.4	7.8	0.9			0.55	49.7	-19.362	-27.571		-8.21
Babitonga Bay	Guarani	Poço Grande	PG-571	plain	Ceramic int	113.2	Palm oil; plant (high APAA E/H ratio); Heating markers	SFA (C12-26), DC (C8-16), UFA (C16:1; C18:1; C22:1), br, TMTD, pris, phy, APAA (C16-18), OH (C14-22)	3.7	0.6	6.4	5.3	7		0.61	73	-25.493	-28.009		-2.516
Babitonga Bay	Guarani	Poço Grande	PG-572	plain	Ceramic int	55.64	High Δ13C offset; High P/S ratio	SFA (C12-28), DC (C9-15), UFA (C16:1; C18:1; C22:1), br, TMTD, pris, phy, ALK (C18-22tr), DH (C31-32)	4.2	0.5	9.2	0.7			0.74	51.5	-22.228	-27.436		-5.208
Babitonga Bay	Guarani	Poço Grande	PG-573e	plain	Ceramic ext	37.01		SFA (C12-30), DC (C9-15), UFA (C16:1; C18:1; C20:1tr; C22:1), br, TMTD, pris, phy, Methyl-DHA-tr; 7-oxo DHA-tr, ALK (C18-24tr), OH (C16-18), DH (C32)	1.4	0.7	2.1	1.4			0.43	54	-25.61	-27.869		-2.258
Babitonga Bay	Guarani	Itacoara	IT-3214	plain	Ceramic int	33	Cholesterol; high O/S ratio	SFA (C12-26), DC (C9-15), UFA (C14:1; C16:1; C18:1; C18:2; C20:1; C22:1), br, TMTD, pris, phy, chol, Methyl-DHA; 7-oxo DHA, 9-Heptadecanone, OH (C14-22, Guerbet alcohol)	2.9	2.4	1.2	0.069			0.623	53.5	-25.432	-27.217		-1.785
Babitonga Bay	Guarani	Itacoara	IT-699	plain	Ceramic int	114	Aquatic	SFA (C8-30), DC (C7-15), UFA (C16:1; C18:1; C20:1; C22:1; C24:1), br, TMTD, pris, phy, Methyl DHA; 7-oxo DHA-tr, 9,10-dihydroxystearate; 9,10-dihydroxyarachidic; 11,12-dihydroxybehenic-tr, ALK (C30, 38), OH (C14-30,), BH (C29-30)	1.7	0.3	6.7	0.054			0.212	78.3	-23.246	-22.886		0.36
Babitonga Bay	Guarani	Itacoara	IT-8433	plain	Ceramic int	35	Heating markers; cholesterol; high O/S ratio; FRUITS model: C3 plants and marine	SFA (C11-26), DC (C9-13), UFA (C16:1; C17:1; C18:1; C20:1; C22:1), br, phy, APAA (C16-20), chol-tr, Methyl DHA; 7-oxo DHA; retene-tr, ALK (C14-22), OH (C14-32)	2.8	2.4	1.2	0.108			0	45	-24.801	-26.009	-27.658	-1.208
Babitonga Bay	Guarani	Itacoara	IT-5793	decorated	Ceramic int	240.2	Plants (high APAA E/H ratio); Heating markers; C32 alcohol	SFA (C9-32), DC (C6-23), UFA (C16:1; C18:1; C20:1tr; C22:1), br, TMTD, phy, APAA (C16-20), chol-tr, β-Sitosterol, Methyl-DHA-tr, 17-Pentatriacontene, 9,10-dihydroxystearate, OH (C14-32)	1.6	0.2	9.2	0.222	4.6	0.06	0.619	84	-26.587	-28.457		-1.87
Babitonga Bay	Guarani	Itacoara	IT-8326	decorated	Ceramic int	263.5	Aquatic; plant (high APAA E/H ratio); Heating markers	SFA (C8-28), DC (C8-18), UFA (C16:1; C18:1; C20:1tr; C22:1), br, phy, APAA (C18-20), chol, citric acid, Methyl-DHA-tr, OH (C16-20)	1.4	0.2	6.3	0.222	4.7	0.1	0.129	89	-27.329	-29.193		-1.864
Babitonga Bay	Guarani	Itacoara	IT-8499	decorated	Ceramic int	51.2	Heating markers; cholesterol	SFA (C10-28), DC (C9-12), UFA (C14:1; C15:1; C16:1; C17:1; C18:1; C20:1; C22:1), br, TMTD, pris, phy, APAA (C18tr), chol, Methyl-DHA; 7-oxo DHA-tr, OH (C14-28)	3.1	1.7	1.8	0.149	0.9		0.356	48	-24.442	-26.999		-2.557
Babitonga Bay	Guarani	Itacoara	IT-8518	decorated	Ceramic int	36.2	Heating markers; cholesterol	SFA (C10-28), DC (C9-13), UFA (C14:1; C15:1; C16:1; C17:1; C18:1; C20:1; C22:1), br, TMTD, phy, APAA (C18tr), chol, Methyl-DHA, 9-Heptadecanone, ALK (C22-23tr), OH (C14-24)	1.6	0.5	3.2	0.209			0.458	49	-27.011	-29.26		-2.249
Babitonga Bay	Guarani	Itacoara	IT-9140	plain	Ceramic int	21.3	Heating markers; cholesterol	SFA (C11-30), DC (C8-13), UFA (C14:1; C15:1; C16:1; C18:1; C20:1; C22:1), br, TMTD, phy, APAA (C18tr), chol-tr, Methyl-DHA; 7-oxo DHA, OH (C14-24), BH (C32)	2.1	0.6	3.3	0.182			0.534	48	-26.067	-28.338		-2.271
Patos Lagoon	Guarani	PS-02-Camping	CAM-002	corrugated	Ceramic int	43.8		SFA (C12-28), DC (C9-15), UFA (C16:1; C18:1; C22:1), br, phy, Methyl-DHA; 7-oxo-DHAtr; retene-tr, ALK (C23-31)	1.3	0.2	5.7	1			1	54	-28.554	-29.282		-0.728
Patos Lagoon	Guarani	PS-02-Camping	CAM-011	plain	Ceramic int	11.6	Heating markers	SFA (C12-28), DC (C9-19), UFA (C16:1; C18:1; C22:1), br, pris, phy, Methyl-DHA; 7-oxo-DHAtr; retene-tr, 16-Hentriacontanone, p-methoxycinnamate(cis), ALK (C23-31), OH (C16-20), BH (C31-32)	1.7	0.4	3.9	0.6			1.01	47	-26.872	-28.679		-1.807
Patos Lagoon	Guarani	PS-02-Camping	CAM-029	corrugated	Ceramic int	701.8	Aquatic; Heating markers; cholesterol; High P/S ratio	SFA (C10-24), DC (C7-15), UFA (C16:1; C18:1), br, TMTD, pris, phy, APAA (C16-20), chol, β-Sitosterol	7	0.4	15.7	0.4	2.2	0.24	0.37	83	-14.241	-17.094		-2.854
Patos Lagoon	Guarani	PS-02-Camping	CAM-079	corrugated	Ceramic int	14.7		SFA (C12-30), DC (C9-15), UFA (C16:1; C18:1; C22:1), br, TMTD, pris, phy, Methyl-DHA; 7-oxo-DHA; retene-tr, ALK (C23-31), BH (C32)	1.7	0.3	5.2	1.4			1.01	57	-26.463	-28.752		-2.29
Patos Lagoon	Guarani	PS-02-Camping	CAM-115	corrugated	Ceramic int	25.2	Heating markers	SFA (C12-28), DC (C8-17), UFA (C16:1; C18:1; C22:1), br, TMTD, pris, phy, Methyl-DHA; 7-oxo-DHA; retene-tr, Nonacosan-14-one; 16-Hentriacontanone; 18-Pentatriacontanone, ALK (C23-31), OH (C14-28), BH (C31-32)	1.4	0.4	3.4	1.2			0.39	83	-26.127	-25.853		0.273
Patos Lagoon	Guarani	PS-02-Camping	CAM-158	plain	Ceramic int	8.5		SFA (C12-26), DC (C9-15), UFA (C16:1; C18:1; C22:1), br, TMTD, pris, phy, Methyl-DHA; 7-oxo-DHA; retene-tr, ALK (C23-33), OH (C14-28), BH (C31-32)	1.9	0.4	4.7	0.7			0.51	79	-27.337	-28.966		-1.629
Patos Lagoon	Guarani	PS-03-Totó	TOT-004	corrugated	Ceramic int	16	Heating markers	SFA (C12-26), DC (C10-13), UFA (C16:1; C18:1; C22:1), br, TMTD, pris, phy, Methyl DHA; 7-oxo DHA; retene-tr, Nonacosan-14-one; 16-Hentriacontanone, ALK (C17-29), OH (C14-24)	1.6	0.4	4.4	0.4			0.71	48	-24.74	-27.053		-2.313
Patos Lagoon	Guarani	PS-03-Totó	TOT-024	plain	Ceramic int	43.2		SFA (C12-26), DC (C9-13), UFA (C16:1; C18:1; C22:1), br, pris, phy, Methyl DHA; 7-oxo DHA-tr, ALK (C17-29), OH (C16-22)	1.4	0.3	5.2	0.7			0.1	82	-29.194	-29.577		-0.383
Patos Lagoon	Guarani	PS-03-Totó	TOT-027	corrugated	Ceramic int	19.5	Heating markers	SFA (C12-28), DC (C10-16), UFA (C16:1; C18:1; C22:1), br, TMTD, pris, phy, Methyl DHA; 7-oxo DHA; retene-tr, Nonacosan-14-one; 16-Hentriacontanone, ALK (C18-30tr), OH (C16-24)	1.7	0.3	4.8	0.1			1.19	52	-27.191	-28.604		-1.414
Patos Lagoon	Guarani	PS-03-Totó	TOT-035	plain	Ceramic int	22.7	Heating markers	SFA (C12-28), DC (C9-17), UFA (C16:1; C18:1; C22:1), br, TMTD, pris, phy, Methyl DHA; 7-oxo DHA; retene-tr, Nonacosan-14-one; 16-Hentriacontanone, ALK (C18-30tr), OH (C16-24), BH (C31-33)	1.9	0.7	2.9	0.57			0.59	46	-25.938	-27.454		-1.516
Patos Lagoon	Guarani	PS-03-Totó	TOT-121	plain	Ceramic int	16	high O/S ratio; FRUITS model: C3 plants	SFA (C13-26), DC (C9-13tr), UFA (C16:1; C18:1; C22:1), br, TMTD, pris, phy, Methyl DHA; 7-oxo DHA-tr; retene-tr, ALK (C18-29), OH (C14-24), BH (C32)	2.5	2.9	0.9	0.12			0.61	47	-27.039	-28.134	-27.414	-1.095
Patos Lagoon	Guarani	PS-03-Totó	TOT-160	corrugated	Ceramic int	16	Heating markers	SFA (C12-24), DC (C9-11), UFA (C16:1; C18:1; C22:1), br, TMTD, pris, phy, Methyl DHA; 7-oxo DHA-tr; retene-tr, Nonacosan-14-one; 16-Hentriacontanone, ALK (C16-23), OH (C14-26), BH (C32)	1.9	0.4	4.5	0.65			0.71	71	-26.267	-28.402		-2.135
Patos Lagoon	Guarani	PS-03-Totó	TOT-173	plain	Ceramic int	24.3	High Δ13C offset; Heating markers	SFA (C12-26), DC (C8-15), UFA (C16:1; C18:1; C22:1), br, TMTD, pris, phy, APAA (C16-20), Methyl DHA; 7-oxo DHA-tr; retene-tr, Nonacosan-14-one; 16-Hentriacontanone, ALK (C16-20tr), OH (C14-28), BH (C32)	2	0.3	5.9	0.88	1.7		0.73	64	-22.929	-27.098		-4.169
Patos Lagoon	Guarani	PS-03-Totó	TOT-192	corrugated	Ceramic int	13	Heating markers	SFA (C14-26), DC (C11-13), UFA (C16:1; C18:1; C22:1), br, TMTD, pris, phy, Methyl DHA; 7-oxo DHA-tr; retene-tr, 16-Hentriacontanone-tr, OH (C16-24), BH (C32)	1.3	0.2	5.3	0.12			0.67	48
Patos Lagoon	Guarani	PS-03-Totó	TOT-198	plain	Ceramic int	61	Heating markers	SFA (C13-26), DC (C10-13), UFA (C16:1; C18:1; C20:1; C22:1; C24:1), br, TMTD, pris, phy, Methyl DHA-tr, 16-Hentriacontanone, OH (C14-18)	1.1	0.1	11.2	0.05			3.86	37	-19.308	-20.525		-1.217
Patos Lagoon	Guarani	PS-03-Totó	TOT-246	plain	Ceramic int	21.4	Heating markers; cholesterol	SFA (C12-26), DC (C9-15), UFA (C16:1; C18:1; C22:1;), br, TMTD, pris, phy, chol, Methyl DHA; 7-oxo DHA-tr; retene-tr, 16-Hentriacontanone, OH (C16-24), BH (C30-33)	1.5	0.3	6	0.38			0.8	39	-28.33	-29.354		-1.024
Patos Lagoon	Guarani	PS-03-Totó	TOT-247	plain	Ceramic int	25.7	Heating markers; Plant biom.; cholesterol	SFA (C12-26), DC (C9-15), UFA (C16:1; C18:1; C20:1; C22:1; C24:1), br, TMTD, pris, phy, chol, campesterol, Methyl DHA; 7-oxo DHA; retene-tr, 16-Hentriacontanone, OH (C14-24), BH (C30-32)	2.1	0.6	3.4	0.49			1	25	-27.936	-29.34		-1.404
Patos Lagoon	Guarani	PS-03-Totó	TOT-256	plain	Ceramic int	49.7	High Δ13C offset; Heating markers	SFA (C12-28), DC (C9-14), UFA (C16:1; C18:1; C20:1; C22:1; C24:1), br, TMTD, pris, phy, Methyl DHA; 7-oxo DHA-tr; retene-tr, 16-Hentriacontanone, OH (C14-26), BH (C31-32)	3	0.4	7.1	0.3			0.96	27	-26.885	-30.391		-3.505
Patos Lagoon	Guarani	PS-03-Totó	TOT-278	corrugated	Ceramic int	11.5	Palm oil	SFA (C10-26), DC (C9-13), UFA (C16:1; C18:1; C22:1), br, TMTD, pris, phy, Methyl DHA; 7-oxo DHA-tr; retene-tr, ALK (C14-31), OH (C14-20), BH (C31-32)	2.3	0.5	4.5	4.11			0.82	26	-28.181	-29.206		-1.025
Patos Lagoon	Guarani	PS-03-Totó	TOT-280	plain	Ceramic int	28	Heating markers	SFA (C12-28), DC (C10-13), UFA (C16:1; C18:1; C22:1), br, TMTD, pris, phy, chol, Methyl DHA; 7-oxo DHA-tr; retene-tr, Nonacosan-14-one; 16-Hentriacontanone; 18-Pentriacontanone, ALK (C16-29), BH (C31-32)	1.6	0.1	14.7	1.09			1.69	46
Patos Lagoon	Guarani	PS-03-Totó	TOT-308e	plain	Ceramic ext	53.9	High Δ13C offset; High P/S ratio	SFA (C12-26), DC (C9-13), UFA (C16:1; C18:1; C22:1; C24:1), br, TMTD, pris, phy, Methyl DHA; 7-oxo DHA-tr; retene-tr, OH (C16-28), BH (C31-32)	6	0.9	7.1	0.41			0.68	18	-26.504	-30.753		-4.249
Patos Lagoon	Guarani	PS-03-Totó	TOT-312	plain	Ceramic int	22.3	High Δ13C offset; Heating markers; Plant biom.; High P/S ratio	SFA (C12-26), DC (C9-14), UFA (C16:1; C18:1; C22:1; C24:1), br, TMTD, pris, phy, campesterol, Methyl DHA; 7-oxo DHA-tr, 16-Hentriacontanone, OH (C14-28), BH (C32)	7.1	0.8	8.7	0.22			1	25	-25.459	-31.048		-5.589
Patos Lagoon	Guarani	PS-03-Totó	TOT-318	corrugated	Ceramic int	14.5	Heating markers; cholesterol	SFA (C12-26), DC (C9-13), UFA (C16:1; C18:1; C22:1; C24:1), br, TMTD, pris, phy, chol-tr, Methyl DHA; 7-oxo DHA-tr; retene-tr, Nonacosan-14-one-tr; 16-Hentriacontanone, BH (C31-32)	1.6	0.2	10.6	0.24			1.34	29	-28.091	-29.496		-1.405
Patos Lagoon	Guarani	PS-03-Totó	TOT-428	plain	Ceramic int	389.2	Aquatic; Heating markers	SFA (C10-24), DC (C7-16), UFA (C18:1-tr), br, TMTD, pris, phy, APAA (C16-20), Methyl DHA; 7-oxo DHA-tr; retene-tr, OH (C14-24), BH (C31-32)	1.2	0.1	11.2	0.42	0.9	0.55	2.38	52	-19.764	-21.104		-1.34
* SFA: saturated fatty acids; DC: dicarboxylic acids; UFA: unsaturated fatty acids; br: branched fatty acids; pris: pristanic acid; phy: phytanic acid; chol: cholesterol derivatives; DHA: dehydroabietic acid; OH: n-alkanol; ALK: n-alkanes; BH: bacteriohopanes
** % lauric acid was calculated as the percentage of total fatty acids (C12:0, C14:0, C15:0, C16:0, C17:0 and C18:0) in AquaSIM run (integration ion m/z 87)
