# Supplementary material for: Chemical analysis of pottery reveals the transition from a maritime to a plant-based economy in pre-colonial coastal Brazil
Source: Sci Rep. 2023 Oct 5;13:16771. doi: 10.1038/s41598-023-42662-5 (PMC10556129; doi:10.1038/s41598-023-42662-5)
Supplement: Supplementary file 3 — Dataset S2. [file 41598_2023_42662_MOESM3_ESM.xlsx]

## Sheet: Compound specific isotopes
Class	BioArCh database ID	Sample ID	Common name	Taxa	δ13C16:0 (‰)	sd	δ13C18:0 (‰)	sd	δ13C18:1 (‰)	sd	Δ13C (C18:0-C16:0)	Reference
C3 plant	YM0404		Acorn	Quercus sp.	-34	0.33333	-34.4	0.33333			-0.4	Lucquin et al. 2016
C3 plant	YM0408		Acorn	Quercus sp.	-32.7	0.33333	-33.6	0.33333			-0.9	Lucquin et al. 2016
C3 plant	YM0409		Acorn	Quercus sp.	-35.1	0.33333	-35.9	0.33333			-0.8	Lucquin et al. 2016
C3 plant	YM0410		Acorn	Quercus sp.	-33.1	0.33333	-34.6	0.33333			-1.5	Lucquin et al. 2016
C3 plant	YM0411		Acorn	Quercus sp.	-32.1	0.33333	-34	0.33333			-1.9	Lucquin et al. 2016
C3 plant	YM0403		Acorn	Fagus crenata	-27.9	0.33333	-28.7	0.33333			-0.8	Heron et al 2016
C3 plant	YM1012	Araucaria5_MA19	Araucaria	Araucaria angustifolia	-28	0.3	-27.5	0.2	-26.4	0.3	0.5	this study
C3 plant	YM0861		Barley	Hordeum vulgare	-30.6	0.33333	-31.2	0.33333			-0.6	Drieu et al., 2021
C3 plant	YM0871		Barley	Hordeum vulgare	-36.4	0.2	-35.6	0.3			0.8	Drieu et al., 2021
C3 plant	YM0639		Broadbean	Vicia faba	-32.4	0.33333	-31.4	0.33333			1	March et al., 2013
C3 plant	YM0647		Broadbean	Vicia faba	-32.6	0.33333	-31.3	0.33333			1.3	March et al., 2013
C3 plant	YM1040	PL_50_AS281022	Chañar	Geoffroea decorticans	-28.3	0.1	-28.1	0.2	-25.5	0.1	0.2	this study
C3 plant	YM1045	PL_02_AS041022	Chañar	Geoffroea decorticans	-31.4	0.1	-30.3	0.2	-30.1	0.1	1.1	this study
C3 plant	YM0970		Quinoa	Chenopodium quinoa	-31.3	0.1	-30.4	0.1			0.9	Cabrera-Montalvo et al. (in press)
C3 plant	YM0971		Chilean hazelnut	Gevuina avellana	-26.9	0.1	-25.6	0.2			1.3	Cabrera-Montalvo et al. (in press)
C3 plant	YM0642		Manioc	Manihot esculenta	-37.6	0.33333	-35.9	0.33333			1.7	March et al., 2013
C3 plant	YM0652		Oat	Avena sativa	-34.2	0.33333	-33.7	0.33333			0.5	March et al., 2013
C3 plant	YM0653		Oat	Avena sativa	-33.7	0.33333	-33.9	0.33333			-0.2	March et al., 2013
C3 plant	YM1014	Palm2r_MA19	Palm	Butia catarinensis	-27.9	0.2	-28.7	0.1	-26.7	0.2	-0.8	this study
C3 plant	YM1015	Palm3_exp_MA20	Palm	Butia catarinensis	-26	0.2	-26.1	0.1	-25	0.1	-0.1	this study
C3 plant	YM1016	Peanut1_exp_MA19	Peanut	Butia catarinensis	-28	0.3	-28.6	0.1	-25.3	0.2	-0.6	this study
C3 plant	YM1017	Peanut2_exp_MA20	Peanut	Butia catarinensis	-27	0.1	-28	0.1	-25	0.2	-1	this study
C3 plant	YM1043	PL_53_AS281022	Piquillin	Condalia microphylla	-27.2	0.1	-26.7	0.1			0.5	this study
C3 plant	YM1044	PL_01_AS041022	Piquillin	Condalia microphylla	-27.7	0.1	-27.6	0.2	-24.9	0.1	0.1	this study
C3 plant	YM0640		Potato	Solanum tuberosum	-34.2	0.33333	-34.4	0.33333			-0.2	March et al., 2013
C3 plant	YM1039	PL_42_AS281022	Tortuous mesquite	Prosopis flexuosa	-28.6	0.2	-29.1	0.2			-0.5	this study
C3 plant	YM1052	PL_18_AS041022	Tortuous mesquite	Prosopis flexuosa	-28	0.09	-28.6	0.1	-26	0.1	-0.6	this study
Freshwater	YM0759	RMOD02	Cisco	Coregonus sp.	-35.3362	0.1	-35.4282	0.2	-36.5682	0.1	-0.092	Bondetti et al. 2021
Freshwater	YM0233		Crucian carp	Carassius carassius	-30.2	0.33333	-28.2	0.33333			2	Lucquin et al. 2016
Freshwater	YM0240		Crucian carp	Carassius carassius	-29.2	0.33333	-29.3	0.33333			-0.1	Lucquin et al. 2016
Freshwater	YM0241		Crucian carp	Carassius carassius	-29.2	0.33333	-29.6	0.33333			-0.4	Lucquin et al. 2016
Freshwater	YM0242		Crucian carp	Carassius carassius	-28.3	0.33333	-29.9	0.33333			-1.6	Lucquin et al. 2016
Freshwater	YM0243		Crucian carp	Carassius carassius	-28.8	0.33333	-29.1	0.33333			-0.3	Lucquin et al. 2016
Freshwater	YM0244		Crucian carp	Carassius carassius	-28.6	0.33333	-29.3	0.33333			-0.7	Lucquin et al. 2016
Freshwater	YM0741	MD15	Crucian carp	Carassius carassius	-34.8832	0.2	-34.1	0.1	-31.9	0.2	0.783167	Bondetti et al. 2021
Freshwater	YM0803	ZMOD30	Cyprinid sp.	Cyprinidae	-29	0.1	-29.9	0.2			-0.9	Courel et al. 2021
Freshwater	YM0804	ZMOD34	Cyprinid sp.	Cyprinidae	-31.6	0.2	-29.5	0.1	-32.1	0.2	2.1	Courel et al. 2021
Freshwater	YM0249		Eriocheir sp.	Eriocheir sp.	-26.6	0.33333	-27.2	0.33333			-0.6	Lucquin et al. 2016
Freshwater	YM0235		European perch	Perca fluviatilis	-31	0.33333	-28.4	0.33333			2.6	Lucquin et al. 2016
Freshwater	YM0746	LD1	European perch	Perca fluviatilis	-32.1752	0.2	-29.8	0.1	-32.8	0.2	2.37517	Bondetti et al. 2021
Freshwater	YM0802	ZMOD28	European perch	Perca fluviatilis	-32.3	0.1	-32.5	0.1			-0.2	Courel et al. 2021
Freshwater	YM0760	RMOD03	Grayling	Thymallus thymallus	-34.2722	0.1	-34.0232	0.2	-34.3502	0.1	0.249	Bondetti et al. 2021
Freshwater	YM0758	RMOD01	Ide	Leuciscus idus	-29.1312	0.1	-29.1802	0.1	-29.7302	0.1	-0.049	Bondetti et al. 2021
Freshwater	YM0736	MD9	Northern pike	Esox lucius	-36.4972	0.1	-35.4	0.1	-35.8	0.1	1.09717	Bondetti et al. 2021
Freshwater	YM0761	RMOD04	Northern pike	Esox lucius	-34.7912	0.1	-34.3382	0.1	-36.1432	0.1	0.453	Bondetti et al. 2021
Freshwater	YM1038	AQ_55_AS311022	Perch	Percichthys trucha	-26.4	0.3	-25.8	0.1			0.6	this study
Freshwater	YM0740	MD14	Roach	Rutilus rutilus	-36.2462	0.2	-34.6	0.2	-35.6	0.1	1.64617	Bondetti et al. 2021
Freshwater	YM0191		Stone moroko	Pseudorasbora parva	-26.2	0.33333	-25.9	0.33333			0.3	Craig et al. 2013
Maize	YM0987	JM_Maize_0053	Maize	Zea mays	-14.7	0.06	-15.1	0.1	-13.5	0.2	-0.4	Cabrera-Montalvo et al. (in press)
Maize	YM0988	JM_Maize_0062	Maize	Zea mays	-15.2	0.07	-14.6	0.1	-13.6	0.1	0.6	Cabrera-Montalvo et al. (in press)
Maize	YM0989	JM_Maize_0074	Maize	Zea mays	-15	0.06	-15.4	0.1	-13.6	0.1	-0.4	Cabrera-Montalvo et al. (in press)
Maize	YM0990	JM_Maize_0095	Maize	Zea mays	-14.8	0.06	-15.3	0.1	-13.7	0.1	-0.5	Cabrera-Montalvo et al. (in press)
Maize	YM0991	JM_Maize_0105	Maize	Zea mays	-14.2	0.07	-13.9	0.1	-13.3	0.1	0.3	Cabrera-Montalvo et al. (in press)
Maize	YM0992	MA20_Maize_1	Maize	Zea mays	-17.2	0.1	-17.5	0.3	-12.6	0.1	-0.3	this study
Maize	YM0993	MA20_Maize_3	Maize	Zea mays	-15.9	0.1	-15.7	0.1	-11.8	0.1	0.2	this study
Maize	YM0994	MA20_Maize_4	Maize	Zea mays	-16.3	0.1	-15.6	0.2	-11.5	0.1	0.7	this study
Maize	YM0995	MA20_Maize_5	Maize	Zea mays	-15	0.1	-14.5	0.1	-11.3	0.1	0.5	this study
Maize	YM0996	MA20_Maize_TUL68	Maize	Zea mays	-16	0.1	-17.2	0.1	-12.2	0.1	-1.2	this study
Marine	YM1051	AQ_58_AS041022	Almeja blanca rayada	Eurhomalea exalbida	-20.2	0.11	-20.7	0.11	-23.1	0.1	-0.5	this study
Marine	YM1035	AQ_34_AS311022	Almeja blanca rayada	Eurhomalea exalbida	-20.7	0.3	-21.4	0.2	-21.8	0.3	-0.7	this study
Marine	YM1037	AQ_45_AS311022	Almeja blanca rayada	Eurhomalea exalbida	-20.2	0.3	-20.2	0.1	-20	0.3	0	this study
Marine	YM1026	AQ_10_AS311022	Argentine hake	Merluccious hubbsi	-23.4	0.3	-22.5	0.1	-23.2	0.3	0.9	this study
Marine	YM1042	AQ_52_AS281022	Argentine hake	Merluccious hubbsi	-23.5	0.2	-22.8	0.1	-23	0.2	0.7	this study
Marine	YM0168		Atlantic cod	Gadus morhua	-22.3	0.33333	-24.8	0.33333			-2.5	Craig et al. 2011
Marine	YM0178		Atlantic cod	Gadus morhua	-21.6	0.33333	-22	0.33333			-0.4	Craig et al. 2011
Marine	YM0343		Atlantic cod	Gadus morhua	-24.8	0.33333	-24.4	0.33333			0.4	Lucquin et al. 2016
Marine	YM0177		Atlantic herring	Clupea harengus	-23.5	0.33333	-21.1	0.33333			2.4	Craig et al. 2011
Marine	YM0347		Atlantic mackerel	Scomber scombrus	-25.4	0.33333	-25.6	0.33333			-0.2	Lucquin et al. 2016
Marine	YM0260		Black drum	Pogonias cromis	-24.1	0.33333	-24.7	0.33333			-0.6	Colonese et al. 2015
Marine	YM0999	TRD_510_BL_Drum_MA190122	Black drum	Pogonias cromis	-24.694	0.1	-23.2	0.1			1.494	this study
Marine	YM1004	TRD_515_BL_drum_MA190122	Black drum	Pogonias cromis	-25.49	0.1	-23.045	0.2			2.445	this study
Marine	YM1027	AQ_11_AS281022	Blue mussel	Mytilus edulis	-22	0.2	-20.6	0.1	-21.7	0.1	1.4	this study
Marine	YM1031	AQ_26_AS281022	Blue mussel	Mytilus edulis	-21.5	0.1	-20.7	0.1	-21.5	0.1	0.8	this study
Marine	YM1050	AQ_12_AS041022	Blue mussel	Mytilus edulis	-22.2	0.1	-20.6	0.1	-22.5	0.1	1.6	this study
Marine	YM1028	AQ_14_AS281022	Catfish	Diplomystes viedmensis	-19.5	0.1	-20.1	0.2	-20.3	0.1	-0.6	this study
Marine	YM1054	AQ_25_AS041022	Catfish	Diplomystes viedmensis	-19.3	0.1	-19.8	0.1	-20.1	0.1	-0.5	this study
Marine	YM0261		Cetacea	Cetacea	-24.2	0.33333	-25.9	0.33333			-1.7	Colonese et al. 2015
Marine	YM0342		European eel	Anguilla anguilla	-18.5	0.33333	-15.8	0.33333			2.7	Lucquin et al. 2016
Marine	YM0269		Flathead grey mullet	Mugil cephalus	-21.9	0.33333	-21.3	0.33333			0.6	Craig et al. 2013
Marine	YM0171		Harbour seal	Phoca vitulina	-18.9	0.33333	-20.5	0.33333			-1.6	Craig et al. 2011
Marine	YM0266		Japanese large-eye bream	Gymnocranius euanus	-22.4	0.33333	-22.1	0.33333			0.3	Craig et al. 2013
Marine	YM0267		Japanese large-eye bream	Gymnocranius euanus	-22.7	0.33333	-22.5	0.33333			0.2	Craig et al. 2013
Marine	YM1024	AQ_06_AS041022	Limpet	Nacella magellanica	-23.4	0.1	-22.7	0.1			0.7	this study
Marine	YM1033	AQ_29_AS281022	Limpet	Nacella magellanica	-24	0.1	-24	0.1	-23.8	0.1	0	this study
Marine	YM0356		Pilot Whale	Globicephala macrorhynchus	-23.6	0.33333	-23.8	0.33333			-0.2	Lucquin et al. 2016
Marine	YM1030	AQ_19_AS311022	Ribbed mussel	Aulacomya atra	-19.9	0.3	-20.4	0.1	-21	0.3	-0.5	this study
Marine	YM1041	AQ_51_AS281022	Ribbed mussel	Aulacomya atra	-20.1	0.1	-20.2	0.1	-20.7	0.1	-0.1	this study
Marine	YM1025	AQ_09_AS041022	rock cod	Eleginops maclovinus	-20.7	0.1	-20.9	0.2	-25.9	0.2	-0.2	this study
Marine	YM0268		Rockfish	Sebastes sp.	-23.7	0.33333	-23.1	0.33333			0.6	Craig et al. 2013
Marine	S_EX1_i13R_MA_131120		Harbour seal	phoca vitulina	-22.257	0.33333	-22.563	0.33333	-24.442	0.33333	-0.306	this study
Marine	S_EX4_iR_MA_131120		Harbour seal	phoca vitulina	-22.504	0.33333	-25.836	0.33333	-25.866	0.33333	-3.332	this study
Marine	YM0354		Seashell	Babylonia sp.	-23.6	0.33333	-23.1	0.33333			0.5	Lucquin et al. 2016
Marine	YM0355		Seashell (Ruditapes)	Venerupis philippinarum?	-25	0.33333	-24	0.33333			1	Lucquin et al. 2016
Marine	YM0350		Short fin pilot whale	Globicephala macrorhynchus	-22.9	0.33333	-23.3	0.33333			-0.4	Lucquin et al. 2016
Marine	YM1029	AQ_16_AS281022	silversides	Odontesthes sp.	-21.1	0.1	-21.5	0.1	-20.9	0.1	-0.4	this study
Marine	YM1032	AQ_27_AS311022	silversides	Odontesthes sp.	-21.1	0.3	-21	0.1	-21.6	0.3	0.1	this study
Marine	YM1034	AQ_31_AS311022	silversides	Odontesthes sp.	-24.2	0.3	-23.8	0.1	-24.9	0.3	0.4	this study
Marine	YM1036	AQ_41_AS311022	South American sea lion	Otaria flavensis	-19.6	0.3	-19.7	0.1	-20.1	0.3	-0.1	this study
Marine	YM0361		Squid	Loligo bleekeri	-24.8	0.33333	-24.2	0.33333			0.6	Horiuchi et al. 2015
Marine	YM0348		Tuna	Thunnus sp.	-25.3	0.33333	-24.9	0.33333			0.4	Lucquin et al. 2016
Marine	YM0270		White croaker	Genyonemus lineatus	-21.8	0.33333	-21.4	0.33333			0.4	Craig et al. 2013
Ruminant	YM0739	MD13	Deer	Cervus elaphus	-28.7182	0.5	-32	0.1			-3.28183	Bondetti et al. 2021
Ruminant	YM0865		Deer	Cervus elaphus	-24.3	0.33333	-30.4	0.33333			-6.1	Drieu et al., 2021
Ruminant	YM1047	TR_13_AS281022	Guanaco	Lama guanicoe	-27.8	0.1	-30.7	0.1	-31.1	0.1	-2.9	this study
Ruminant	YM1049	TR_33_AS311022	Guanaco	Lama guanicoe	-27.7	0.3	-30.9	0.2			-3.2	this study
Ruminant	YM1055	TR_40_AS041022	Guanaco	Lama guanicoe	-26.5	0.1	-29	0.1	-28.1	0.1	-2.5	this study
Ruminant	YM0504		Hokkaido deer	Cervus sp.	-28.1	0.33333	-28.1	0.33333			0	Lucquin et al. 2016
Ruminant	YM0506		Hokkaido deer	Cervus sp.	-30.4	0.33333	-32.7	0.33333			-2.3	Lucquin et al. 2016
Ruminant	YM1008	Llama_A_Year_Cent_Exp_JM0621	Llama	Lama glama L.	-28.3	0.1	-31.3	0.1			-3	Cabrera-Montalvo et al. (submitted)
Ruminant	YM1009	Llama_B_Year_Cent_Exp_JM0621	Llama	Lama glama L.	-28.1	0.2	-31.5	0.1			-3.4	Cabrera-Montalvo et al. (submitted)
Ruminant	YM0512		Red deer	Cervus elaphus	-31.5	0.33333	-33.2	0.33333			-1.7	Lucquin et al. 2016
Ruminant	YM0513		Red deer	Cervus elaphus	-31.4	0.33333	-33.6	0.33333			-2.2	Lucquin et al. 2016
Ruminant	YM0864		Red deer	Cervus elaphus	-28.3	0.2	-33.1	0.1			-4.8	Drieu et al., 2021
Ruminant	YM0734	MD7	Roe deer	Capreolus capreolus	-31.2	0.2	-32.4	0.1	-31.7	0.1	-1.2	Bondetti et al. 2021
Ruminant	YM0505		Sika deer	Cervus nippon	-27.8	0.33333	-29.4	0.33333			-1.6	Lucquin et al. 2016
Ruminant	YM0508		Sika deer	Cervus nippon	-28.1	0.33333	-31.6	0.33333			-3.5	Lucquin et al. 2016
Ruminant	YM0511		Sika deer (Nagano)	Cervus nippon	-31.9	0.33333	-35.1	0.33333			-3.2	Lucquin et al. 2016
Wild non-ruminant	YM1018	BEAR1_AE	Bear	Ursus arctos arctos	-26.3	0.2	-27.6	0.1	-27	0.1	-1.3	this study
Wild non-ruminant	YM1019	BEAR2_AE	Bear	Ursus arctos arctos	-27.1	0.1	-27.8	0.1	-26.8	0.1	-0.7	this study
Wild non-ruminant	YM1020	BEAR3_AE	Bear	Ursus arctos arctos	-26.8	0.1	-27	0.1	-27.4	0.1	-0.2	this study
Wild non-ruminant	YM1021	BEAR4_AE	Bear	Ursus arctos arctos	-29	0.1	-29.8	0.1	-30.2	0.2	-0.8	this study
Wild non-ruminant	YM0451		Beaver	Castor canadensis	-30.1264	0.33333	-30.2864	0.33333			-0.16	Tache and Craig 2015
Wild non-ruminant	YM0697		Beaver	Castor fiber	-31.3677	0.33333	-32.1107	0.33333			-0.743	Courel et al. 2020
Wild non-ruminant	YM0698		Beaver	Castor fiber	-31.0347	0.33333	-31.6437	0.33333			-0.609	Courel et al. 2020
Wild non-ruminant	YM0699		Beaver	Castor fiber	-31.2157	0.33333	-31.6807	0.33333			-0.465	Courel et al. 2020
Wild non-ruminant	YM0700		Beaver	Castor fiber	-30.0227	0.33333	-30.2327	0.33333			-0.21	Courel et al. 2020
Wild non-ruminant	YM0701		Beaver	Castor fiber	-29.2537	0.33333	-29.6767	0.33333			-0.423	Courel et al. 2020
Wild non-ruminant	YM0702		Beaver	Castor fiber	-30.9607	0.33333	-30.7587	0.33333			0.202	Courel et al. 2020
Wild non-ruminant	YM0703		Beaver	Castor fiber	-31.2887	0.33333	-32.0597	0.33333			-0.771	Courel et al. 2020
Wild non-ruminant	YM0728	MD1	Beaver	Castor fiber	-31.2	0.33333	-28.4	0.33333	-31.1	0.1	2.8	Bondetti et al. 2021, Courel et al. 2021
Wild non-ruminant	YM0764	ZMOD51	Beaver	Castor fiber	-30.7	0.2	-30.9	0.1	-29.9	0.2	-0.2	Bondetti et al. 2021, Courel et al. 2021
Wild non-ruminant	YM0450		Black bear	Ursus americanus	-25.8164	0.33333	-26.0864	0.33333			-0.27	Tache and Craig 2015
Wild non-ruminant	YM1053	TR_59_AS041022	Tortoise	Chelonoidis chilensis	-26.3	0.1	-25.8	0.1	-26.1	0.1	0.5	this study
Wild non-ruminant	YM0963		Corsac fox	Vulpes corsac	-26.4035	0.33333	-27.0775	0.33333			-0.674	Dolbunova et al 2023
Wild non-ruminant	YM0735	MD8	Fox	Vulpes vulpes	-25.2	0.33333	-25.3	0.33333	-26.9	0.2	-0.1	Dolbunova et al 2023
Wild non-ruminant	YM0959		Fox	Vulpes vulpes	-25.5422	0.33333	-25.7182	0.33333			-0.176	Courel et al. 2021
Wild non-ruminant	YM0961		Fox	Vulpes vulpes	-27.826	0.33333	-28.043	0.33333			-0.217	Dolbunova et al 2023
Wild non-ruminant	YM0449		Green pheasant	Phasianus versicolor	-28.2593	0.33333	-28.3193	0.33333			-0.06	Craig et al. 2013
Wild non-ruminant	YM0452		Hare	Lepus americanus	-31.2364	0.33333	-31.6264	0.33333			-0.39	Tache and Craig 2015
Wild non-ruminant	YM0729	MD2	Hare	Lepus sp.	-30.8	0.33333	-30.2	0.33333	-31	0.1	0.6	Courel et al. 2021
Wild non-ruminant	YM0798	SR1	Hare	Lepus sp.	-29.9	0.2	-30	0.2	-30.2	0.2	-0.1	Courel et al. 2021
Wild non-ruminant	YM0767	RMOD07	Marten	Martes martes	-29.4	0.2	-29.8	0.2	-30.1	0.1	-0.4	Dolbunova et al 2023
Wild non-ruminant	YM0730	MD3	Mink	Mustela lutreola	-29.7	0.33333	-27.3	0.33333	-29.9	0.1	2.4	Courel et al. 2021
Wild non-ruminant	YM0455		Otter	Lutra lutra	-30.8464	0.33333	-32.4264	0.33333			-1.58	Tache and Craig 2015
Wild non-ruminant	YM0447		Raccoon dog	Nyctereutes procyonoides	-28.3295	0.33333	-28.1495	0.33333			0.18	Craig et al. 2013
Wild non-ruminant	YM0448		Raccoon dog	Nyctereutes procyonoides	-25.8793	0.33333	-26.6793	0.33333			-0.8	Craig et al. 2013
Wild non-ruminant	YM0453		Racoon	Procyon lotor	-28.2364	0.33333	-27.7364	0.33333			0.5	Tache and Craig 2015
Wild non-ruminant	YM1048	TR_24_AS311022	Rhea	Rhea sp.	-27.9	0.3	-27.8	0.2			0.1	this study
Wild non-ruminant	YM0731	MD4	Squirrel	Sciurus vulgaris	-28.9	0.33333	-28.6	0.33333	-29	0.1	0.3	Courel et al. 2021
Wild non-ruminant	YM0445		Wild boar	Sus scrofa	-26.489	0.33333	-26.929	0.33333			-0.44	Craig et al. 2013
Wild non-ruminant	YM0446		Wild boar	Sus scrofa	-28.0993	0.33333	-27.6693	0.33333			0.43	Craig et al. 2013
Wild non-ruminant	YM0456		Wild boar	Sus scrofa	-27.4164	0.33333	-26.2964	0.33333			1.12	Lucquin et al. 2016
Wild non-ruminant	YM0457		Wild boar	Sus scrofa	-28.13	0.33333	-28.87	0.33333			-0.74	Lucquin et al. 2016
Wild non-ruminant	YM0458		Wild boar	Sus scrofa	-27.75	0.33333	-27.9	0.33333			-0.15	Lucquin et al. 2016
Wild non-ruminant	YM0459		Wild boar	Sus scrofa	-27.79	0.33333	-29.22	0.33333			-1.43	Lucquin et al. 2016
Wild non-ruminant	YM0460		Wild boar	Sus scrofa	-29.49	0.33333	-29.57	0.33333			-0.08	Lucquin et al. 2016
Wild non-ruminant	YM0461		Wild boar	Sus scrofa	-28.94	0.33333	-29.5	0.33333			-0.56	Lucquin et al. 2016
Wild non-ruminant	YM0462		Wild boar	Sus scrofa	-27.3817	0.33333	-26.5317	0.33333			0.85	Lucquin et al. 2016
Wild non-ruminant	YM0658		Wild boar	Sus scrofa	-26.8643	0.33333	-24.372	0.33333			2.4923	March et al., 2013
Wild non-ruminant	YM0659		Wild boar	Sus scrofa	-26.561	0.33333	-25.541	0.33333			1.02004	March et al., 2013
Wild non-ruminant	YM0799	SR2	Wild boar	Sus scrofa	-27.3	0.1	-25.2	0.2	-31.2	0.2	2.1	Courel et al. 2021
Wild non-ruminant	YM0846		Wild boar	Sus scrofa	-26.6878	0.33333	-25.6266	0.33333			1.0612	Courel et al. 2020
Wild non-ruminant	YM0969		Wild boar	Sus scrofa	-28.4117	0.33333	-27.9257	0.33333			0.486	Dolbunova et al 2023
Wild non-ruminant	YM0465		Wild boar (Miyazaki)	Sus scrofa	-27.7112	0.33333	-26.7412	0.33333			0.97	Lucquin et al. 2016
Wild non-ruminant	YM0464		Wild boar (Tamba)	Sus scrofa	-27.3312	0.33333	-26.4312	0.33333			0.9	Lucquin et al. 2016
Wild non-ruminant	YM0466		Wild boar (Tamba)	Sus scrofa	-27.6412	0.33333	-26.8512	0.33333			0.79	Lucquin et al. 2016
Wild non-ruminant	YM0965		Wolf	Canis lupus	-26.43	0.33333	-28.182	0.33333			-1.752	Dolbunova et al 2023
Wild non-ruminant	YM0962		Yellow souslik	Spermophilus fulvus	-25.4523	0.33333	-25.0963	0.33333			0.356	Dolbunova et al 2023
					#DIV/0!		#DIV/0!		#DIV/0!
					#DIV/0!		#DIV/0!		#DIV/0!

## Sheet: Isoprenoid acids
Species	Taxa	Location	Sample type	Sample ID	Category	TMTD/phytanic ratio	% SRR	Reference
Salmon	Salmonidae	North America	oil	SALMON_OIL_MA_AQUASCAN	Anadromous fish	0.07	80	Admiraal et al., 2023
Salmon	Salmonidae	North America	oil	SALMON_OIL_MA_AQUASIM	Anadromous fish	0.07	79	Admiraal et al., 2023
Salmon	Salmonidae	North America	oil (heated at 200 °C)	EX_2.1_MA_AQUASIM	Anadromous fish	0.07	79	Admiraal et al., 2023
Seal	Phoca sp.	North America	oil	SEAL_OIL_MA_AQUASIM	Aquatic	11.27	66	Admiraal et al., 2023
Salmon	Salmonidae	North America	oil (heated at 200 °C)	EX_2.1_MA_AQUASIM	Anadromous fish	0.06	78	Admiraal et al., 2023
Salmon	Salmonidae	North America	oil	SALMON_OIL_MA_AQUASIM	Anadromous fish	0.06	80	Admiraal et al., 2023
Seal	Phoca sp.	North America	oil	SEAL_OIL_MA_AQUASIM	Aquatic	9.41	65	Admiraal et al., 2023
Salmon	Salmonidae	North America	oil (heated at 200 °C)	EX_2.1_MA_AQUASCAN_01	Anadromous fish	0.06	79	Admiraal et al., 2023
Salmon	Salmonidae	North America	oil (heated at 200 °C)	EX_2.1_MA_AQUASCAN_02	Anadromous fish	0.06	79	Admiraal et al., 2023
Salmon	Salmonidae	North America	oil (heated at 200 °C)	EX_2.1_MA_AQUASCAN_03	Anadromous fish	0.06	79	Admiraal et al., 2023
Salmon	Salmonidae	North America	oil (heated at 200 °C)	EX_2.1_MA_AQUASCAN_04	Anadromous fish	0.06	79	Admiraal et al., 2023
Salmon	Salmonidae	North America	oil (heated at 200 °C)	EX_2.1_MA_AQUASCAN_05	Anadromous fish	0.06	79	Admiraal et al., 2023
Salmon	Salmonidae	North America	oil	SALMON_OIL_MA_AQUASCAN_01	Anadromous fish	0.06	79	Admiraal et al., 2023
Salmon	Salmonidae	North America	oil	SALMON_OIL_MA_AQUASCAN_02	Anadromous fish	0.06	80	Admiraal et al., 2023
Salmon	Salmonidae	North America	oil	SALMON_OIL_MA_AQUASCAN_03	Anadromous fish	0.06	79	Admiraal et al., 2023
Salmon	Salmonidae	North America	oil	SALMON_OIL_MA_AQUASCAN_04	Anadromous fish	0.06	79	Admiraal et al., 2023
Salmon	Salmonidae	North America	oil	SALMON_OIL_MA_AQUASCAN_05	Anadromous fish	0.06	80	Admiraal et al., 2023
Elk	Alces alces	Estonia	Tissue	AQUASIM_ElkFlesh-3.D	Ruminant	0.22	49	Admiraal et al., 2023
Elk	Alces alces	Estonia	Tissue	AQUASIM_ElkFlesh-4.D	Ruminant	0.07	62	Admiraal et al., 2023
Elk	Alces alces	Estonia	Tissue	AQUASIM_ElkFlesh-5.D	Ruminant	0.05	45	Admiraal et al., 2023
Elk	Alces alces	Estonia	Tissue	AQUASIM_ElkFlesh-6.D	Ruminant	0.14	41	Admiraal et al., 2023
Elk	Alces alces	Estonia	Tissue	AQUASIM_ElkFat-1.D	Ruminant	1.06	36	Admiraal et al., 2023
Elk	Alces alces	Estonia	Tissue	AQUASIM_ElkFat-2.D	Ruminant	1.09	41	Admiraal et al., 2023
Elk	Alces alces	Estonia	Tissue	AQUASIM_ElkFat-6.D	Ruminant	0.3	44	Admiraal et al., 2023
Elk	Alces alces	Estonia	Tissue	AQUASIM_ElkFat-7.D	Ruminant	0.21	51	Admiraal et al., 2023
Elk	Alces alces	Estonia	Tissue	AQUASIM_ElkFat-8.D	Ruminant	0.34	49	Admiraal et al., 2023
Cisco	Coregonus sp.	Russia	Tissue	RMOD-02.D	Anadromous fish	0.52	98	Admiraal et al., 2023
Grayling	Thymallus thymallus	Russia	Tissue	RMOD-03.D	Anadromous fish	0.44	98	Admiraal et al., 2023
Northern pike	Esox lucius	Russia	Tissue	RMOD-04.D	Aquatic	0.36	83	Admiraal et al., 2023
Reindeer	Rangifer tarandus	Russia	Tissue	RMOD-05.D	Ruminant	0.2	63	Admiraal et al., 2023
Cod	Eleginops maclovinus	Patagonia, Argentina	Tissue	AQ9_AS1mod_AE_AQUASIM.D	Aquatic	0.08	91	Admiraal et al., 2023
Catfish	Diplomystes viedmensis	Patagonia, Argentina	Tissue	AQ25_AS1mod_AE_AQUASIM.D	Aquatic	0.7	87	Admiraal et al., 2023
Guanaco	Lama guanicoe	Patagonia, Argentina	Tissue	TR40_AS1mod_AE_AQUASIM.D	Ruminant	0.11	60	Admiraal et al., 2023
Wels catfish	Silurus glanis	Russia	Tissue	RMO-39-AE-MB_AQUASIM_01.D	Aquatic	1.04	74	Admiraal et al., 2023
Danube sturgeon	Perca fluviatilis	Russia	Tissue	RMO-40-AE-MB_AQUASIM_01.D	Aquatic	0.99	74	Admiraal et al., 2023
European perch	Perca fluviatilis	Russia	Tissue	Zmod-28-AE-MB_AQUASIM_01.D	Aquatic	0.51	54	Admiraal et al., 2023
Elk	Alces alces	Russia	Tissue	Elk-5-AE-MB_AQUASIM_01.D	Ruminant	0.21	52	Admiraal et al., 2023
Red deer	Cervus elaphus	Russia	Tissue	Red-deer-AE-MB_AQUASIM_01.D	Ruminant	0.03	26	Admiraal et al., 2023
Argentine hake	Merluccious hubbsi	Patagonia, Argentina	Tissue	AQ_52_AS281022_AE_AQUASIM.D	Aquatic	0.02	96	Admiraal et al., 2023
Catfish	Diplomystes viedmensis	Patagonia, Argentina	Tissue	AQ_14_AS281022_AE_AQUASIM_2.D	Aquatic	0.77	86	Admiraal et al., 2023
Silversides	Odontesthes sp.	Patagonia, Argentina	Tissue	AQ_16_AS281022_AE_AQUASIM_2.D	Aquatic	0.48	94	Admiraal et al., 2023
Guanaco	Lama guanicoe	Patagonia, Argentina	Tissue	TR_13_AS281022_AE_AQUASIM_2.D	Ruminant	0.02	44	Admiraal et al., 2023
Argentine hake	Merluccious hubbsi	Patagonia, Argentina	Tissue	AQ_10_AS311022_AE_AQUASIM.D	Aquatic	0.01	96	Admiraal et al., 2023
Silversides	Odontesthes sp.	Patagonia, Argentina	Tissue	AQ_27_AS311022_AE_AQUASIM.D	Aquatic	0.13	94	Admiraal et al., 2023
Silversides	Odontesthes sp.	Patagonia, Argentina	Tissue	AQ_31_AS311022_AE_AQUASIM.D	Aquatic	0.05	93	Admiraal et al., 2023
Guanaco	Lama guanicoe	Patagonia, Argentina	Tissue	TR_33_AS311022_AE_AQUASIM.D	Ruminant	0.04	39	Admiraal et al., 2023
South American sea lion	Otaria flavensis	Patagonia, Argentina	Tissue	AQ_41_AS311022_AE_AQUASIM.D	Aquatic	0.68	80	Admiraal et al., 2023
Perch	Percichthys trucha	Patagonia, Argentina	Tissue	AQ_55_AS311022_AE_AQUASIM.D	Aquatic	0.1	94	Admiraal et al., 2023
Elk	Alces alces	Russia	Tissue	RMOD-06.D	Ruminant	0.18	49	Admiraal et al., 2023
Cattle	Bos taurus	United Kingdom	Tissue	AL24-BF0.D	Ruminant	0.18	58	Admiraal et al., 2023
Sika deer (Nagano)	Cervus nippon	Japan	Tissue	AL24-SKD1.D	Ruminant	0.06	76	Admiraal et al., 2023
Salmon	Salmonidae	Hokkaido, Japan	Tissue	AL24-SA4.D	Anadromous fish	0.29	76	Admiraal et al., 2023
Japanese serow	Capricornis crispus	Japan	Tissue	AL24-GA5.D	Ruminant	0.01	52	Admiraal et al., 2023
Pilot Whale	Globicephala sp.	Japan	Tissue	AL24-WH9.D	Aquatic	0.41	70	Admiraal et al., 2023
Tench	Tinca tinca	Estonia	Tissue	AQUASIM_KIA-15724.D	Aquatic	1.21	91	Admiraal et al., 2023
European perch	Perca fluviatilis	Estonia	Tissue	AQUASIM_KIA-15725.D	Aquatic	1.41	43	Admiraal et al., 2023
European perch	Perca fluviatilis	Estonia	Tissue	AQUASIM_KIA-15726.D	Aquatic	0.95	26	Admiraal et al., 2023
Northern pike	Esox lucius	Estonia	Tissue	AQUASIM_KIA-15727.D	Aquatic	0.33	95	Admiraal et al., 2023
Gudgeon	Gobio gobio	Estonia	Tissue	AQUASIM_KIA-15728.D	Aquatic	1.87	90	Admiraal et al., 2023
Gudgeon	Gobio gobio	Estonia	Tissue	AQUASIM_KIA-15729.D	Aquatic	0.24	98	Admiraal et al., 2023
Roach	Rutilus rutilus	Estonia	Tissue	AQUASIM_KIA-15730.D	Aquatic	1.23	93	Admiraal et al., 2023
Roach	Rutilus rutilus	Estonia	Tissue	AQUASIM_KIA-15731.D	Aquatic	2.1	93	Admiraal et al., 2023
Roach	Rutilus rutilus	Estonia	Tissue	AQUASIM_KIA-15732.D	Aquatic	0.17	97	Admiraal et al., 2023
Roach	Rutilus rutilus	Estonia	Tissue	AQUASIM_KIA-15733.D	Aquatic	1.53	95	Admiraal et al., 2023
Northern pike	Esox lucius	Estonia	Tissue	AQUASIM_KIA-15734.D	Aquatic	0.79	92	Admiraal et al., 2023
Northern pike	Esox lucius	Estonia	Tissue	AQUASIM_KIA-15735.D	Aquatic	0.64	93	Admiraal et al., 2023
Trout	Oncorhynchus sp.	Aomori, Japan	Tissue	ADRORI_TROUT_AL_AQUASIM.D	Anadromous fish	0.81	76	Admiraal et al., 2023
Trout	Oncorhynchus sp.	Niigata, Japan	Tissue	NIIGATA_TROUT_AL_AQUASIM.D	Anadromous fish	0.6	84	Admiraal et al., 2023
Goldfish	Cyprinidae	Japan	Tissue	SAKATA_FM1_AL_AQUASIM.D	Aquatic	0.33	66	Admiraal et al., 2023
Goldfish	Cyprinidae	Japan	Tissue	SAKATA_FM2_AL_AQUASIM.D	Aquatic	0.13	33	Admiraal et al., 2023
Japanese bitterling	Rhodeus smithii	Japan	Tissue	SAKATA_T_AL_AQUASIM.D	Aquatic	0.5	46	Admiraal et al., 2023
Goldfish	Cyprinidae	Japan	Tissue	SAKATA_Fs_AL_AQUASIM.D	Aquatic	0.13	28	Admiraal et al., 2023
Goldfish	Cyprinidae	Japan	Tissue	SAKATA_Fb_AL_AQUASIM.D	Aquatic	0.17	58	Admiraal et al., 2023
Japanese serow	Capricornis crispus	Japan	Tissue	201203_LIPID_MVT_170113_AQUASIM.D	Ruminant	0.08	72	Admiraal et al., 2023
Short fin pilot whale	Globicephala macrorhynchus	Japan	Tissue	201206_LIPID_MVT_170113_AQUASIM.D	Aquatic	0.09	61	Admiraal et al., 2023
Moose	Alces alces	Canada	Tissue	MOOSE_0_AL_AQUASIM.D	Ruminant	0.03	72	Admiraal et al., 2023
Deer	Cervus elaphus	Canada	Tissue	DEER_2_AL_AQUASIM.D	Ruminant	0.16	71	Admiraal et al., 2023
Moose	Alces alces	Canada	Tissue	MOOSE_3_AL_AQUASIM.D	Ruminant	0.17	69	Admiraal et al., 2023
Seal	Phoca sp.	Canada	Tissue	SEAL_4_AL_AQUASIM.D	Aquatic	0.66	85	Admiraal et al., 2023
Seal	Phoca sp.	Canada	Tissue	SEAL_5_AL_AQUASIM.D	Aquatic	0.6	68	Admiraal et al., 2023
Seal	Phoca sp.	Canada	Tissue	SEAL_6_AL_AQUASIM.D	Aquatic	0.54	56	Admiraal et al., 2023
Seal	Phoca sp.	Canada	Tissue	SEAL_7_AL_AQUASIM.D	Aquatic	0.22	94	Admiraal et al., 2023
Moose	Alces alces	Canada	Tissue	MOOSE_9_AL_AQUASIM.D	Ruminant	0.1	53	Admiraal et al., 2023
Moose	Alces alces	Canada	Tissue	MOOSE_10_AL_AQUASIM.D	Ruminant	0.06	45	Admiraal et al., 2023
Deer	Cervus elaphus	Canada	Tissue	DEER_11_AL_AQUASIM.D	Ruminant	0.52	54	Admiraal et al., 2023
Deer	Cervus elaphus	Canada	Tissue	DEER_12_AL_AQUASIM.D	Ruminant	0.86	71	Admiraal et al., 2023
Caribou	Rangifer tarandus	Canada	Tissue	CARIBOU_13_AL_AQUASIM.D	Ruminant	0.25	58	Admiraal et al., 2023
Tench	Tinca tinca	Russia - Low Volga, Astrakhan	Tissue	ASTRA_01_AL_AQUASIM.D	Aquatic	0.76	93	Admiraal et al., 2023
Crucian carp	Carassius carassius	Russia - Low Volga, Astrakhan	Tissue	ASTRA_02_AL_AQUASIM.D	Aquatic	0.27	85	Admiraal et al., 2023
Perch	Percichthys trucha	Russia - Low Volga, Astrakhan	Tissue	ASTRA_03_AL_AQUASIM.D	Aquatic	0.21	91	Admiraal et al., 2023
Perch	Percichthys trucha	Russia - Low Volga, Astrakhan	Tissue	ASTRA_04_AL_AQUASIM.D	Aquatic	0.22	95	Admiraal et al., 2023
Bream	Abramis brama	Russia - Low Volga, Astrakhan	Tissue	ASTRA_05_AL_AQUASIM.D	Aquatic	0.25	89	Admiraal et al., 2023
Sander	Sander lucioperca	Russia - Low Volga, Astrakhan	Tissue	ASTRA_06_AL_AQUASIM.D	Aquatic	0.32	71	Admiraal et al., 2023
Crucian carp	Acipenser gueldenstaedtii	Russia - Low Volga, Astrakhan	Tissue	ASTRA_07_AL_AQUASIM.D	Aquatic	0.07	93	Admiraal et al., 2023
Rudd	Scardinius erythrophthalmus	Russia - Low Volga, Astrakhan	Tissue	ASTRA_08_AL_AQUASIM.D	Aquatic	1.02	95	Admiraal et al., 2023
Rudd	Scardinius erythrophthalmus	Russia - Low Volga, Astrakhan	Tissue	ASTRA_09_AL_AQUASIM.D	Aquatic	0.77	96	Admiraal et al., 2023
Pike	Esox lucius	Russia - Low Volga, Astrakhan	Tissue	ASTRA_10_AL_AQUASIM.D	Aquatic	0.51	87	Admiraal et al., 2023
Roach	Rutilus rutilus	Russia - Low Volga, Astrakhan	Tissue	ASTRA_11_AL_AQUASIM.D	Aquatic	6.35	50	Admiraal et al., 2023
Roach	Rutilus rutilus	Russia - Low Volga, Astrakhan	Tissue	ASTRA_12_AL_AQUASIM.D	Aquatic	3.71	66	Admiraal et al., 2023
Catfish	Eleginops maclovinus	Russia - Low Volga, Astrakhan	Tissue	ASTRA_13_AL_AQUASIM.D	Aquatic	0.72	87	Admiraal et al., 2023
Sazan	Cyprinus carpio	Russia - Low Volga, Astrakhan	Tissue	ASTRA_14_AL_AQUASIM.D	Aquatic	0.79	76	Admiraal et al., 2023
Lamprey	Petromyzon marinus	Latvia - River Salaca	Tissue	LAMPREY_A_AL_AQUASIM.D	Aquatic	3.01	22	Admiraal et al., 2023
Lamprey	Petromyzon marinus	Latvia - River Salaca	Tissue	LAMPREY_B_AL_AQUASIM.D	Aquatic	3.14	16	Admiraal et al., 2023
Lamprey	Petromyzon marinus	Latvia - River Salaca	Tissue	LAMPREY_C_AL_AQUASIM.D	Aquatic	1.12	15	Admiraal et al., 2023
Lamprey	Petromyzon marinus	Latvia - River Salaca	Tissue	LAMPREY_D_AL_AQUASIM.D	Aquatic	2.94	21	Admiraal et al., 2023
Lamprey	Petromyzon marinus	Latvia - River Salaca	Tissue	LAMPREY_E_AL_AQUASIM.D	Aquatic	2.66	20	Admiraal et al., 2023
Lamprey	Petromyzon marinus	Latvia - River Salaca	Tissue	LAMPREY_F_AL_AQUASIM.D	Aquatic	3.3	20	Admiraal et al., 2023
Saiga	Saiga tatarica	Russia - Low Volga, Astrakhan	bone lipids	RMOD_52_AL_AQUASIM.D	Ruminant	0.37	86	Admiraal et al., 2023
Catfish	Silurus glanis	Canada	Tissue	CATFISH_19_AL_AQUASIM.D	Aquatic	4.37	83	Admiraal et al., 2023
Catfish	Silurus glanis	Canada	Tissue	CATFISH_20_AL_AQUASIM.D	Aquatic	1.76	82	Admiraal et al., 2023
Catfish	Silurus glanis	Canada	Tissue	CATFISH_21_AL_AQUASIM.D	Aquatic	0.82	90	Admiraal et al., 2023
Catfish	Silurus glanis	Canada	Tissue	CATFISH_22_AL_AQUASIM.D	Aquatic	0.52	78	Admiraal et al., 2023
Catfish	Silurus glanis	Canada	Tissue	CATFISH_23_AL_AQUASIM.D	Aquatic	0.44	87	Admiraal et al., 2023
catfish	Silurus glanis	Canada	Tissue	CATFISH_24_AL_AQUASIM.D	Aquatic	1.89	81	Admiraal et al., 2023
Tomcod	Microgadus tomcod	Canada	Tissue	TOMCOD_25_AL_AQUASIM.D	Aquatic	0.76	41	Admiraal et al., 2023
Tomcod	Microgadus tomcod	Canada	Tissue	TOMCOD_26_AL_AQUASIM.D	Aquatic	0.92	30	Admiraal et al., 2023
Tomcod	Microgadus tomcod	Canada	Tissue	TOMCOD_27_AL_AQUASIM.D	Aquatic	1.25	42	Admiraal et al., 2023
Tomcod	Microgadus tomcod	Canada	Tissue	TOMCOD_28_AL_AQUASIM.D	Aquatic	0.83	49	Admiraal et al., 2023
tomcod	Microgadus tomcod	Canada	Tissue	TOMCOD_29_AL_AQUASIM.D	Aquatic	1.37	48	Admiraal et al., 2023
Sea bream	Sparidae	Canada	Tissue	SEA_BREAM_30_AL_AQUASIM.D	Aquatic	0.32	73	Admiraal et al., 2023
Sea bream	Sparidae	Canada	Tissue	SEA_BREAM_31_AL_AQUASIM.D	Aquatic	21.03		Admiraal et al., 2023
Flathead mullet	Mugil cephalus	Canada	Tissue	FLATHEAD_MULLET_33_AL_AQUASIM.D	Aquatic	0.06	97	Admiraal et al., 2023
Croaker	Genyonemus lineatus	Canada	Tissue	CROAKER_34_AL_AQUASIM.D	Aquatic	0.28	75	Admiraal et al., 2023
Seal	Phoca vitulina	Netherlands	Fat	S_EX1_EXT_AE_MA131120_AQUASIM.D	Aquatic	1.69	85	Admiraal et al., 2023
Seal	Phoca vitulina	Netherlands	Fat	S_EX2i_R_EXT_AE_MA131120_AQUASIM.D	Aquatic	2.53	85	Admiraal et al., 2023
Seal	Phoca vitulina	Netherlands	Fat	S_EX1_iMID_R_AE_MA131120_AQUASIM.D	Aquatic	2.12	89	Admiraal et al., 2023
Seal	Phoca vitulina	Netherlands	Fat	S_EX1_i23_AE_MA131120_AQUASIM.D	Aquatic	2.3	85	Admiraal et al., 2023
Seal	Phoca vitulina	Netherlands	Fat	S_EX1_ibase_R_AE_MA131120_AQUASIM.D	Aquatic	2.15	89	Admiraal et al., 2023
Seal	Phoca vitulina	Netherlands	Fat	S_EX1_i13_R_AE_MA131120_AQUASIM.D	Aquatic	2.35	88	Admiraal et al., 2023
Seal	Phoca vitulina	Netherlands	Fat	S_EX4_i_R_AE_MA131120_AQUASIM.D	Aquatic	1.84	83	Admiraal et al., 2023
Seal	Phoca vitulina	Netherlands	Fat	S_EX3_i_R_AE_MA131120_AQUASIM.D	Aquatic	2.25	81	Admiraal et al., 2023
Mussel	Unio sp.	Russia	Tissue	RMOD-08.D	Shellfish	0.25	55	this study
Mussel	Unio sp.	Russia	Tissue	RMOD-09.D	Shellfish	3.47	40	this study
Mussel	Unio sp.	Russia	Tissue	RMOD-10.D	Shellfish	8.71	38	this study
Mussel	Unio sp.	Russia	Tissue	RMOD-11.D	Shellfish	0.26	51	this study
Mussel	Unio sp.	Russia	Tissue	RMOD-13.D	Shellfish	3.98	32	this study
Mussel	Unio sp.	Russia	Tissue	RMOD-14.D	Shellfish	0.38	52	this study
Mussel	Unio sp.	Russia	Tissue	RMOD-15.D	Shellfish	0.43	54	this study
Mussel	Unio sp.	Russia	Tissue	RMOD-16.D	Shellfish	14.39	43	this study
Mussel	Unio sp.	Russia	Tissue	RMOD-17.D	Shellfish	0.24	50	this study
great pond snail	Lymnaea Stagnalis	Russia	Tissue	RMOD-18.D	Shellfish	3.93	71	this study
great pond snail	Lymnaea Stagnalis	Russia	Tissue	RMOD-19.D	Shellfish	2.37	65	this study
great pond snail	Lymnaea Stagnalis	Russia	Tissue	RMOD-20.D	Shellfish	4.82	60	this study
great pond snail	Lymnaea Stagnalis	Russia	Tissue	RMOD-21.D	Shellfish	6.89	49	this study
great pond snail	Lymnaea Stagnalis	Russia	Tissue	RMOD-22.D	Shellfish	8.34	62	this study
great pond snail	Lymnaea Stagnalis	Russia	Tissue	RMOD-24.D	Shellfish	5.91	71	this study
great pond snail	Lymnaea Stagnalis	Russia	Tissue	RMOD-25.D	Shellfish	6.26	70	this study
great pond snail	Lymnaea Stagnalis	Russia	Tissue	RMOD-26.D	Shellfish	6.36	57	this study
great pond snail	Lymnaea Stagnalis	Russia	Tissue	RMOD-27.D	Shellfish	3.84	80	this study
Snail	viviparidae	Russia	Tissue	RMOD-28.D	Shellfish	1.94	43	this study
Snail	viviparidae	Russia	Tissue	RMOD-29.D	Shellfish	28.28	41	this study
Snail	viviparidae	Russia	Tissue	RMOD-30.D	Shellfish	2.16	54	this study
Snail	viviparidae	Russia	Tissue	RMOD-31.D	Shellfish	3	41	this study
Snail	viviparidae	Russia	Tissue	RMOD-32.D	Shellfish	1.42	49	this study
Snail	viviparidae	Russia	Tissue	RMOD-33.D	Shellfish	12.27	48	this study
Snail	viviparidae	Russia	Tissue	RMOD-34.D	Shellfish	1.55	41	this study
Snail	viviparidae	Russia	Tissue	RMOD-35.D	Shellfish	2.24	41	this study
Snail	viviparidae	Russia	Tissue	RMOD-36.D	Shellfish	1.36	45	this study
Snail	viviparidae	Russia	Tissue	RMOD-37.D	Shellfish	1.22	46	this study
limpet	Nacella magellanica	Patagonia, Argentina	Tissue	AQ6_AS1mod_AE_AQUASIM.D	Shellfish	13.26	55	this study
Blue mussel	Mytilus edulis	Patagonia, Argentina	Tissue	AQ12_AS1mod_AE_AQUASIM.D	Shellfish	0.93	77	this study
Bivalve	Bivalvia	Patagonia, Argentina	Tissue	AQ58_AS1mod_AE_AQUASIM.D	Shellfish	0.08	30	this study
Unio mussel	Unio sp.	Russia	Tissue	Unio1-AE-MB_AQUASIM_01.D	Shellfish	0.19	47	this study
snail	viviparidae	Russia	Tissue	Viviparus1-AE-MB_AQUASIM_01.D	Shellfish	2.2	44	this study
Blue mussel	Mytilus edulis	Patagonia, Argentina	Tissue	AQ_11_AS281022_AE_AQUASIM.D	Shellfish	0.52	78	this study
Blue mussel	Mytilus edulis	Patagonia, Argentina	Tissue	AQ_26_AS281022_AE_AQUASIM.D	Shellfish	2.56	70	this study
limpet	Nacella magellanica	Patagonia, Argentina	Tissue	AQ_29_AS281022_AE_AQUASIM.D	Shellfish	10.56	51	this study
Ribbed mussel	Aulacomya atra	Patagonia, Argentina	Tissue	AQ_51_AS281022_AE_AQUASIM.D	Shellfish	3.57	61	this study
Ribbed mussel	Aulacomya atra	Patagonia, Argentina	Tissue	AQ_19_AS311022_AE_AQUASIM.D	Shellfish	1.36	57	this study
Bivalve	Bivalvia	Patagonia, Argentina	Tissue	AQ_34_AS311022_AE_AQUASIM.D	Shellfish	0.08	30	this study
Bivalve	Bivalvia	Patagonia, Argentina	Tissue	AQ_45_AS311022_AE_AQUASIM.D	Shellfish	0.14	29	this study
Mussel	Unio sp.	Russia	Tissue	RMOD-12.D	Shellfish	5.37	47	this study
great pond snail	Lymnaea Stagnalis	Russia	Tissue	RMOD-23.D	Shellfish	10.33	64	this study
Babylonia	Babylonia sp.	Russia	Tissue	AL24-SH10.D	Shellfish	0.05	95	this study
