# Supplementary material for: Chemical analysis of pottery reveals the transition from a maritime to a plant-based economy in pre-colonial coastal Brazil
Source: Sci Rep. 2023 Oct 5;13:16771. doi: 10.1038/s41598-023-42662-5 (PMC10556129; doi:10.1038/s41598-023-42662-5)
Supplement: Supplementary file 5 — Supplementary Information 3. [file 41598_2023_42662_MOESM5_ESM.frt]

# HEADER
Fruits2 file
# Number of consumers
10
# Number of food groups
4
# Number of food fractions
3
# Number of dietary proxies
3
# Dietary proxies
d13C16
d13C18
d13C181
# Consumer ID
IT8433
BP9768
TOT121
AR2
MAA6
MAA18
MAA14
MAA17
MAA27
RDF2732
# Individual data
-24.8
0.1
-26.0
0.1
-27.7
0.1
-24.0
0.1
-25.7
0.1
-23.6
0.1
-27.0
0.1
-28.1
0.2
-27.4
0.1
-21.6
0.2
-25.6
0.2
-16.1
0.2
-27.8
0.1
-28.9
0.1
-26.8
0.1
-28.9
0.1
-29.5
0.1
-27.5
0.1
-27.7
0.2
-29.6
0.1
-29.0
0.2
-27.6
0.3
-29.3
0.1
-28.0
0.2
-28.6
0.2
-29.8
0.2
-26.5
0.1
-27.2
0.2
-28.3
0.1
-18.7
0.2
# Food groups
Maize
Marine
C3plant
Ruminant
# Food fractions
C16
C18
C181
# Offset
0
0
0
0
0
0
# Weights
100
0
0
0
0
0
0
0
100
0
0
0
0
0
0
0
100
0
# Food values
-15.4


-1

-1

-1
-15.5


-1

-1

-1
-12.7

-21.4


-1

-1

-1
-21.5


-1

-1

-1
-22.3

-28.1


-1

-1

-1
-27.5


-1

-1

-1
-26.6

-29.8


-1

-1

-1
-31.6


-1

-1

-1
-31.1

# Concentrations
13.7
0.2
1.9
0.0
24.4
0.5
15.5
0.6
3.4
0.1
15.5
0.5
10.2
2.0
3.2
0.9
36.4
7.7
22.6
1.3
17.7
0.8
37.8
2.3
# Prior info

# Routed model
1
# Offset model
1
# Concentration model
1
# Minimum error
0.001
# User Uncertainty
No
# Updates values
10000
# Burn-in values
5000
# Covergence tests
No
# Labeling
Generic
# Estimates for
Individual
# Multi targets
No
# Multi targets values
# END Multi targets values
# Multi sources
Yes
# Multi sources values
0.3
0.3
-0.1
0.3
0.4
-0.1
-0.1
-0.1
0.3
0.5
0.4
0.4
0.4
0.6
0.5
0.4
0.5
0.8
0.5
0.3
0.5
0.3
0.8
0.0
0.5
0.0
0.9
2.2
1.8
1.6
1.8
1.6
1.4
1.6
1.4
1.4
# END Multi sources values
# Multi concentrations
No
# Multi concentrations values
# END Multi concentrations values
# OxCal output
No
# Extra term
No
# Extra term values


# END Extra term values
# File notes


*-# END OF TEXT *-#
# END
